# Supplementary material for: High-Resolution Genotyping of Wild Barley Introgression Lines and Fine-Mapping of the Threshability Locus thresh-1 Using the Illumina GoldenGate Assay
Source: G3 (Bethesda). 2011 Aug 1;1(3):187–96. doi: 10.1534/g3.111.000182 (PMC3276139; doi:10.1534/g3.111.000182)
Supplement: Supporting Information [file supp_1.3.187_TableS1.xlsx]

## Sheet: Table S1, S42IL genotypes
Table S1: Graphical genotypes of 73 S42ILs with 636 BOPA1 SNPs							Order:	1	2	3	4	5	6	7	8	9	10	11	12	13	14	15	16	17	18	19	20	21	22	23	24	25	26	27	28	29	30	31	32	33	34	35	36	37	38	39	40	41	42
Genotyp-Code: Scarlett = (1) = white Heterozygote = (2) = pink ISR42-8 = (3) = red Missing data = (.)						Target Pos in S42IL (in cM):		1H_001.10 - 013.50	1H_001.10 - 098.23	1H_040.51 - 089.01	1H_064.79 - 090.92	1H_070.78 - 078.03	1H_074.40 - 090.92	1H_082.35 - 090.92	1H_094.86 - 127.71	1H_130.68 - 173.49	1H_188.50 - 205.07	2H_022.35 - 034.31	2H_034.31 - 066.78	2H_034.31 - 104.81	2H_063.96 - 110.84	2H_108.71 - 120.83	2H_063.96 - 081.50	2H_102.66 - 104.81	2H_197.39 - 247.86	3H_067.01 - 098.41	3H_064.85 - 144.30	3H_104.39 - 144.30	3H_104.39 - 161.43	3H_154.99 - 190.87	3H_138.00 - 245.49	3H_154.99 - 253.73	3H_204.48 - 255.13	3H_204.48 - 221.43	3H_204.48 - 239.73	3H_239.73 - 253.73	4H_005.42 - 047.80	4H_027.52 - 064.77	4H_061.15 - 064.77	4H_061.15 - 083.58	4H_061.15 - 083.58	4H_061.15 - 119.06	4H_061.15 - 119.06	4H_061.15 - 099.74	4H_074.11 - 119.06	4H_083.58 - 119.06	4H_091.93 - 119.06	4H_128.85 - 172.32	4H_171.25 - 183.54
SNP_Name	Close_Index_B	32_Unigene Name	BOPA-Array	POPA	Chr_Close2009	Pos_Close2009	Chrom. arm Close 06.2008	S42IL-101	S42IL-102	S42IL-103	S42IL-157	S42IL-104	S42IL-105	S42IL-158	S42IL-141	S42IL-143	S42IL-142	S42IL-106	S42IL-107	S42IL-108	S42IL-109	S42IL-153	S42IL-144	S42IL-110	S42IL-175	S42IL-111	S42IL-154	S42IL-155	S42IL-112	S42IL-159	S42IL-114	S42IL-140	S42IL-115	S42IL-160	S42IL-113	S42IL-161	S42IL-116	S42IL-117	S42IL-145	S42IL-118	S42IL-120	S42IL-119	S42IL-162	S42IL-164	S42IL-121	S42IL-146	S42IL-166	S42IL-123	S42IL-124
7174-365	11_1105	7174	BOPA1	1_0895	1H	1.1	S	3	3	1	1	1	1	1	1	1	1	1	1	1	1	1	1	1	1	1	1	1	1	1	1	1	1	1	1	1	1	1	1	1	1	1	1	1	1	1	1	1	1
6195-2137	11_0992	6195	BOPA1	2_1067	1H	3.18	S	3	.	1	1	1	1	1	1	1	1	1	1	1	1	1	1	1	1	1	1	1	1	1	1	1	1	1	1	1	1	1	1	1	1	1	1	1	1	1	1	1	1
3101-111	11_0453	3101	BOPA1	1_0419	1H	6.37	S	3	2	1	1	1	1	1	1	1	1	1	1	1	1	1	1	1	1	1	1	1	1	1	1	1	1	1	1	1	1	1	1	1	1	1	1	1	1	1	1	1	1
7372-1253	11_1126	7372	BOPA1	2_1226	1H	13.5	S	3	2	1	1	1	1	1	1	1	1	1	1	1	1	1	1	1	1	1	1	1	1	1	1	1	1	1	1	1	1	1	1	1	1	1	1	1	1	1	1	1	1
2609-350	11_0370	2609	BOPA1	1_0332	1H	24.17	S	1	3	1	1	1	1	1	1	1	1	1	1	1	1	1	1	1	1	1	1	1	1	1	1	1	1	1	1	1	1	1	1	1	1	1	1	1	1	1	1	1	1
5494-316	11_0897	5494	BOPA1	1_0775	1H	26.42	S	1	3	1	1	1	1	1	1	1	1	1	1	1	1	1	1	1	1	1	1	1	1	1	1	1	1	1	1	1	1	1	1	1	1	1	1	1	1	1	1	1	1
10922-503	11_0042	10922	BOPA1	1_0030	1H	29.28	S	1	3	1	1	1	1	1	1	1	1	1	1	1	1	1	1	1	1	1	1	1	1	1	1	1	1	1	1	1	1	1	1	1	1	1	1	1	1	1	1	1	1
5318-436	11_0875	5318	BOPA1	1_0757	1H	37.21	S	1	3	1	1	1	1	1	1	1	1	1	1	1	1	1	1	1	1	1	1	1	1	1	1	1	1	1	1	1	1	1	1	1	1	1	1	1	1	1	1	1	1
6081-850	11_0978	6081	BOPA1	2_1048	1H	40.51	S	1	3	2	1	1	1	1	1	1	1	1	1	1	1	1	1	1	1	1	1	1	1	1	1	1	1	1	1	1	1	1	1	1	1	1	1	1	1	1	1	1	1
2151-1310	11_0274	2151	BOPA1	1_0238	1H	55.85	S	1	3	3	1	1	1	1	1	1	1	1	1	1	1	1	1	1	1	1	1	1	1	1	1	1	1	1	1	1	1	1	1	1	1	1	1	1	1	1	1	1	1
5381-1950	11_0883	5381	BOPA1	1_0764	1H	61.55	S	1	3	3	1	1	1	1	1	1	1	1	1	1	1	1	1	1	1	1	1	1	1	1	1	1	1	1	1	1	1	1	1	1	1	1	1	1	1	1	1	1	1
3277-446	11_0491	3277	BOPA1	2_0514	1H	63.72	S	1	3	3	1	1	1	1	1	1	1	1	1	1	1	1	1	1	1	1	1	1	1	1	1	1	1	1	1	1	1	1	1	1	1	1	1	1	1	1	1	1	1
6720-641	11_1052	6720	BOPA1	2_1134	1H	64.79	S	1	3	3	3	.	1	1	1	1	1	1	1	1	1	1	1	1	1	1	1	1	1	1	1	1	1	1	1	1	1	1	1	1	1	1	1	1	1	1	1	1	1
2265-363	11_0295	2265	BOPA1	1_0259	1H	70.78	S	1	3	3	3	3	1	1	1	1	1	1	1	1	1	1	1	1	1	1	1	1	1	1	1	1	1	1	1	1	1	1	1	1	1	1	1	1	1	1	1	1	1
2407-1771	11_0330	2407	BOPA1	1_0294	1H	70.78	S	1	3	3	3	3	1	1	1	1	1	1	1	1	1	1	1	1	1	1	1	1	1	1	1	1	1	1	1	1	1	1	1	1	1	1	1	1	1	1	1	1	1
3710-852	11_0579	3710	BOPA1	1_0526	1H	70.78	S	1	3	3	3	3	1	1	1	1	1	1	1	1	1	1	1	1	1	1	1	1	1	1	1	1	1	1	1	1	1	1	1	1	1	1	1	1	1	1	1	1	1
ABC02639-1-4-370	11_1326	1784	BOPA1	1_1064	1H	73.43	S	1	3	3	3	3	1	1	1	1	1	1	1	1	1	1	1	1	1	1	1	1	1	1	1	1	1	1	1	1	1	1	1	1	1	1	1	1	1	1	1	1	1
3444-1044	11_0526	3444	BOPA1	1_0470	1H	74.4	S	1	3	3	3	3	1	1	1	1	1	1	1	1	1	1	1	1	1	1	1	1	1	1	1	1	1	1	1	1	1	1	1	1	1	1	1	1	1	1	1	1	1
ABC07133-1-1-56	11_1369	5189	BOPA1	1_1162	1H	74.4	S	1	3	3	3	3	1	1	1	1	1	1	1	1	1	1	1	1	1	1	1	1	1	1	1	1	1	1	1	1	1	1	1	1	1	1	1	1	1	1	1	1	1
3217-929	11_0479	3217	BOPA1	1_0438	1H	74.4	O	1	3	3	3	3	1	1	1	1	1	1	1	1	1	1	1	1	1	1	1	1	1	1	1	1	1	1	1	1	1	1	1	1	1	1	1	1	1	1	1	1	1
ConsensusGBS0342-1	11_1504	1026	BOPA1	1_1478	1H	74.4	O	1	3	3	3	3	1	1	1	1	1	1	1	1	1	1	1	1	1	1	1	1	1	1	1	1	1	1	1	1	1	1	1	1	1	1	1	1	1	1	1	1	1
2851-848	11_0409	2851	BOPA1	2_0427	1H	74.4	L	1	3	3	3	3	3	1	1	1	1	1	1	1	1	1	1	1	1	1	1	1	1	1	1	1	1	1	1	1	1	1	1	1	1	1	1	1	1	1	1	1	1
4163-1786	11_0667	4163	BOPA1	2_0698	1H	74.4	L	1	3	3	3	3	3	1	1	1	1	1	1	1	1	1	1	1	1	1	1	1	1	1	1	1	1	1	1	1	1	1	1	1	1	1	1	1	1	1	1	1	1
4020-643	11_0629	4020	BOPA1	2_0660	1H	74.4	O	2	3	3	3	3	3	1	1	1	1	1	1	1	1	1	1	1	1	1	1	1	1	1	1	1	1	1	1	1	1	1	1	1	1	1	1	1	1	1	1	1	1
ABC11913-1-1-104	11_1422	9329	BOPA1	1_1287	1H	74.4	O	2	3	3	3	3	3	1	1	1	1	1	1	1	1	1	1	1	1	2	1	1	1	1	1	1	1	1	1	1	1	1	1	1	1	1	1	1	1	1	1	1	1
7090-1260	11_1095	7090	BOPA1	2_1193	1H	74.4	L	2	3	3	3	3	3	1	1	1	1	1	1	1	1	1	1	1	1	.	1	1	1	1	1	1	1	1	1	1	1	1	1	1	1	1	1	1	1	1	1	1	1
ConsensusGBS0371-2	11_1510	5736	BOPA1	1_1484	1H	76.28	L	2	3	3	3	3	3	1	1	1	1	1	1	1	1	1	1	1	1	1	1	1	1	1	1	1	1	1	1	1	1	1	1	1	1	1	1	1	1	1	1	1	1
4793-777	11_0788	4793	BOPA1	2_0810	1H	78.03	L	2	3	3	3	3	3	.	1	1	1	1	1	1	1	1	1	1	1	1	1	1	1	1	1	1	1	1	1	1	1	1	1	1	1	1	1	1	1	1	1	1	1
6313-107	11_1004	6313	BOPA1	1_0833	1H	78.03	L	2	3	3	3	3	3	1	1	1	1	1	1	1	1	1	1	1	1	1	1	1	1	1	1	1	1	1	1	1	1	1	1	1	1	1	1	1	1	1	1	1	1
7284-710	11_1117	7284	BOPA1	2_1217	1H	81.26	L	2	3	3	3	1	3	1	1	1	1	1	1	1	1	1	1	1	1	1	1	1	1	1	1	1	1	1	1	1	1	1	1	1	1	1	1	1	1	1	1	1	1
ABC15349-1-1-162	11_1457	12324	BOPA1	1_1359	1H	81.26	L	2	3	3	3	1	3	.	1	1	1	1	1	1	1	1	1	1	1	1	1	1	1	1	1	1	1	1	1	1	1	1	1	1	1	1	1	1	1	1	1	1	1
3689-1101	11_0571	3689	BOPA1	1_0520	1H	82.35	L	2	3	3	3	1	3	.	1	1	1	1	1	1	1	1	1	1	1	1	1	1	1	1	1	1	1	1	1	1	1	1	1	1	1	1	1	1	1	1	1	1	1
4716-1205	11_0776	4716	BOPA1	2_0798	1H	82.35	L	2	3	3	3	1	3	1	1	1	1	1	1	1	1	1	1	1	1	1	1	1	1	1	1	1	1	1	1	1	1	1	1	1	1	1	1	1	1	1	1	1	1
8743-197	11_1243	8743	BOPA1	2_1361	1H	82.35	L	2	2	3	3	1	3	.	1	1	1	1	1	1	1	1	1	1	1	1	1	1	1	1	1	1	1	1	1	1	1	1	1	1	1	1	1	1	1	1	1	1	1
2401-1028	11_0329	2401	BOPA1	1_0293	1H	82.35	L	2	2	3	3	1	3	3	1	1	1	1	1	1	1	1	1	1	1	1	1	1	1	1	1	1	1	1	1	1	1	1	1	1	1	1	1	1	1	1	1	1	1
2577-1122	11_0361	2577	BOPA1	1_0324	1H	84.5	L	1	2	3	3	1	3	3	1	1	1	1	1	1	1	1	1	1	3	1	1	1	1	1	1	1	1	1	1	1	1	1	1	1	1	1	1	1	1	1	1	1	1
5790-558	11_0942	5790	BOPA1	2_0997	1H	89.01	L	1	.	3	3	1	3	3	1	1	1	1	1	1	1	1	1	1	3	3	1	1	1	1	1	1	1	1	1	1	1	1	1	1	1	1	1	1	1	1	1	1	1
4178-1592	11_0672	4178	BOPA1	1_0617	1H	90.92	L	1	3	1	3	1	3	3	1	1	1	1	1	1	1	1	1	1	1	1	1	1	1	1	1	1	1	1	1	1	1	1	1	1	1	1	1	1	1	1	1	1	1
5768-469	11_0935	5768	BOPA1	1_0798	1H	90.92	L	1	3	1	3	.	3	3	1	1	1	1	1	1	1	1	1	1	1	1	1	1	1	1	1	1	1	1	1	1	1	1	1	1	1	1	1	1	1	1	1	1	1
2877-867	11_0413	2877	BOPA1	2_0432	1H	94.86	L	1	3	1	1	1	1	1	3	1	1	1	1	1	1	1	1	1	1	1	1	1	1	1	1	1	1	1	1	1	1	1	1	1	1	1	1	1	1	1	1	1	1
3914-448	11_0608	3914	BOPA1	2_0642	1H	95.8	L	1	3	1	1	1	1	1	3	1	1	1	1	1	1	1	1	1	1	1	1	1	1	1	1	1	1	1	1	1	1	1	1	1	1	1	1	1	1	1	1	1	1
11603-445	11_0059	11603	BOPA1	1_0043	1H	97.18	L	1	3	1	1	1	1	1	3	1	1	1	1	1	1	1	1	1	1	1	1	1	1	1	1	1	1	1	1	1	1	1	1	1	1	1	1	1	1	1	1	1	1
10070-1435	11_0004	10070	BOPA1	1_0002	1H	98.23	L	1	3	1	1	1	1	1	3	1	1	1	1	1	1	1	1	1	1	1	1	1	1	1	1	1	1	1	1	1	1	1	1	1	1	1	1	1	1	1	1	1	1
5547-294	11_0906	5547	BOPA1	2_0956	1H	98.23	L	1	3	1	1	1	1	1	3	1	1	1	1	1	1	1	1	1	1	1	1	1	1	1	1	1	1	1	1	1	1	1	1	1	1	1	1	1	1	1	1	1	1
2036-1027	11_0254	2036	BOPA1	2_0290	1H	102.33	L	1	1	1	1	1	1	1	3	1	1	1	1	1	1	1	1	1	1	1	3	3	1	1	1	1	1	1	1	1	1	1	1	1	1	1	1	1	1	1	1	1	1
1670-369	11_0194	1670	BOPA1	2_0229	1H	106.61	L	1	1	1	1	1	1	1	3	1	1	1	1	1	1	1	1	1	1	1	3	3	1	1	1	1	1	1	1	1	1	1	1	1	1	1	1	1	1	1	1	1	1
4665-882	11_0766	4665	BOPA1	1_0686	1H	106.61	L	1	1	1	1	1	1	1	3	1	1	1	1	1	1	1	1	1	1	1	3	3	1	1	1	1	1	1	1	1	1	1	1	1	1	1	1	1	1	1	1	1	1
ABC03430-1-1-265	11_1334	2364	BOPA1	1_1075	1H	106.61	L	1	1	1	1	1	1	1	3	1	1	1	1	1	1	1	1	1	1	1	3	3	1	1	1	1	1	1	1	1	1	1	1	1	1	1	1	1	1	1	1	1	1
1016-376	11_0011	1016	BOPA1	1_0006	1H	110.1	L	1	1	1	1	1	1	1	3	1	1	1	1	1	1	1	1	1	1	1	3	3	1	1	1	1	1	1	1	1	1	1	1	1	1	1	1	1	1	1	1	1	1
233-1327	11_0312	233	BOPA1	1_0279	1H	112.25	L	1	1	1	1	1	1	1	3	1	1	1	1	1	1	1	1	1	1	1	3	3	1	1	1	1	1	1	1	1	1	1	1	1	1	1	1	1	1	1	1	1	1
3406-221	11_0517	3406	BOPA1	1_0466	1H	119.29	L	1	1	1	1	1	1	1	3	1	1	1	1	1	1	1	1	1	1	1	3	3	1	1	1	1	1	1	1	1	1	1	1	1	1	1	1	1	1	1	1	1	1
ABC00697-pHv3016	11_1313	455	BOPA1	1_1037	1H	125.59	L	1	1	1	1	1	1	1	3	1	1	1	1	1	1	1	1	1	1	1	3	3	1	1	1	1	1	1	1	1	1	1	1	1	1	1	1	1	1	1	1	1	1
3204-811	11_0474	3204	BOPA1	1_0434	1H	127.71	L	1	1	1	1	1	1	1	3	1	1	1	1	1	1	1	1	1	1	1	3	3	1	1	1	1	1	1	1	1	1	1	1	1	1	1	1	1	1	1	1	1	1
6250-1056	11_0999	6250	BOPA1	1_0830	1H	130.68	L	1	1	1	1	1	1	.	1	3	1	1	1	1	1	1	1	1	1	1	1	1	1	1	1	1	1	1	1	1	1	1	1	1	1	1	1	1	1	1	1	1	1
ABC08077-pHv131-02	11_1377	6029	BOPA1	1_1189	1H	134.94	L	1	1	1	1	1	1	1	1	3	1	1	1	1	1	1	1	1	1	1	1	1	1	1	1	1	1	1	1	1	1	1	1	1	1	1	1	1	1	1	1	1	1
9757-582	11_1305	9757	BOPA1	2_1446	1H	136.36	L	1	1	1	1	1	1	1	1	3	1	1	1	1	1	1	1	1	1	1	1	1	1	1	1	1	1	1	1	1	1	1	1	1	1	1	1	1	1	1	1	1	1
3201-603	11_0473	3201	BOPA1	1_0433	1H	139.25	L	1	1	1	1	1	1	1	1	3	1	1	1	1	1	1	1	1	1	1	1	1	1	1	1	1	1	1	1	1	1	1	1	1	1	1	1	1	1	1	1	1	1
8867-459	11_1251	8867	BOPA1	2_1373	1H	141.35	L	1	1	1	1	1	1	1	1	3	1	1	1	1	1	1	1	1	1	1	1	1	1	1	1	1	1	1	1	1	1	1	1	1	1	1	1	1	1	1	1	1	1
2935-1634	11_0425	2935	BOPA1	1_0396	1H	143.47	L	1	1	1	1	1	1	1	1	3	1	1	1	1	1	1	1	1	1	1	1	1	1	1	1	1	1	1	1	1	1	1	1	1	1	1	1	1	1	1	1	1	1
2711-234	11_0387	2711	BOPA1	1_0357	1H	148.83	L	1	1	1	1	1	1	1	1	3	1	1	1	1	1	1	1	1	1	1	1	1	1	1	1	1	1	1	1	1	1	1	1	1	1	1	1	1	1	1	1	1	1
1923-265	11_0236	1923	BOPA1	2_0267	1H	149.9	L	1	1	1	1	1	1	1	1	3	1	1	1	1	1	1	1	1	1	1	1	1	1	1	1	1	1	1	1	1	1	1	1	1	1	1	1	1	1	1	1	1	1
10360-563	11_0023	10360	BOPA1	2_0021	1H	161.6	L	1	1	2	1	1	1	1	1	3	1	1	1	1	1	1	1	1	1	1	1	1	1	1	1	1	1	1	1	1	1	1	1	1	1	1	1	1	1	1	1	1	1
5690-1045	11_0923	5690	BOPA1	1_0789	1H	165.62	L	1	1	3	1	1	1	1	1	3	1	1	1	1	1	1	1	1	1	1	1	1	1	1	1	1	1	1	1	1	1	1	1	1	1	1	1	1	1	1	1	1	1
557-1297	11_0910	557	BOPA1	2_0959	1H	173.49	L	1	1	1	1	1	1	1	1	3	1	1	1	1	1	1	1	1	1	2	1	1	1	1	1	1	1	1	1	1	1	1	1	1	1	1	1	1	1	1	1	1	1
ABC00875-1-3-436	11_1314	429	BOPA1	1_1038	1H	188.5	L	1	1	1	1	1	1	1	1	1	3	1	1	1	1	1	1	1	1	2	1	1	2	1	1	1	1	1	1	1	1	1	1	1	1	1	1	1	1	1	1	1	1
7381-1292	11_1127	7381	BOPA1	1_0903	1H	190.63	L	1	1	1	1	1	1	1	1	1	3	1	1	1	1	1	1	1	1	2	1	1	2	1	1	1	1	1	1	1	1	1	1	1	1	1	1	1	1	1	1	1	1
ABC05061-1-1-159	11_1349	3630	BOPA1	1_1105	1H	199.04	L	1	1	1	1	1	1	1	1	1	3	1	1	1	1	1	1	1	1	2	1	1	2	1	1	1	1	1	1	1	1	1	1	1	1	1	1	1	1	1	1	1	1
11454-414	11_0056	11454	BOPA1	1_0041	1H	199.04	L	1	1	1	1	1	1	1	1	1	3	1	1	1	1	1	1	1	1	1	1	1	2	1	1	1	1	1	1	1	1	1	1	1	1	1	1	1	1	1	1	1	1
3671-59	11_0564	3671	BOPA1	2_0603	1H	199.04	L	1	1	1	1	1	1	1	1	1	3	1	1	1	1	1	1	1	1	1	1	1	2	1	1	1	1	1	1	1	1	1	1	1	1	1	1	1	1	1	1	1	1
13095-187	11_0119	13095	BOPA1	2_0138	1H	202.26	L	1	1	1	1	1	1	1	1	1	3	1	1	1	1	1	1	1	1	1	1	1	2	1	1	1	1	1	1	1	1	1	1	1	1	1	1	1	1	1	1	1	1
4592-118	11_0748	4592	BOPA1	2_0772	1H	205.07	L	1	1	1	1	1	1	1	1	1	3	1	1	1	1	1	1	1	1	1	1	1	.	1	1	1	1	1	1	1	1	1	1	1	1	1	1	1	1	1	1	1	1
8930-370	11_1256	8930	BOPA1	2_1377	2H	20.11	S	1	1	1	3	3	1	1	1	1	1	1	1	1	1	1	1	1	1	1	1	1	1	1	1	1	1	1	1	1	1	1	1	1	1	1	1	1	1	1	1	1	1
3453-1974	11_0530	3453	BOPA1	2_0563	2H	21.19	S	1	1	1	3	1	1	1	1	1	1	1	1	1	1	1	1	1	1	1	1	1	1	1	1	1	1	1	1	1	1	1	1	1	1	1	1	1	1	1	1	1	1
9490-843	11_1283	9490	BOPA1	2_1416	2H	22.35	S	1	1	1	3	1	1	1	1	1	1	3	1	1	1	1	1	1	1	1	1	1	1	1	1	1	1	1	1	1	1	1	1	1	1	1	1	1	1	1	1	1	1
791-1113	11_1175	791	BOPA1	1_0943	2H	34.31	S	1	1	1	1	1	1	1	1	1	1	3	3	3	1	1	1	1	1	1	1	1	1	1	1	1	1	1	1	1	1	1	1	1	1	1	1	1	1	1	1	1	1
2029-1143	11_0252	2029	BOPA1	1_0216	2H	47.48	S	1	1	1	1	1	1	1	1	1	1	1	3	3	1	1	1	1	1	1	1	1	1	1	1	1	1	1	1	1	1	1	1	1	1	1	1	1	1	1	1	1	1
2646-1277	11_0378	2646	BOPA1	2_0394	2H	48.68	S	1	1	1	1	1	1	1	1	1	1	1	3	3	1	1	1	1	1	1	1	1	1	1	1	1	1	1	1	1	1	1	1	1	1	1	1	1	1	1	1	1	1
7032-201	11_1088	7032	BOPA1	2_1187	2H	51.62	S	1	1	1	1	1	1	1	1	1	1	1	3	3	1	1	1	1	1	1	1	1	1	1	1	1	1	1	1	1	1	1	1	1	1	1	1	1	1	1	1	1	1
864-594	11_1232	864	BOPA1	1_0987	2H	54.47	S	1	1	1	1	1	1	1	1	1	1	1	3	3	1	1	1	1	1	1	1	1	1	1	1	1	1	1	1	1	1	1	1	1	1	1	1	1	1	1	1	1	1
5050-1101	11_0826	5050	BOPA1	2_0864	2H	55.52	S	1	1	1	1	1	1	1	1	1	1	1	3	3	1	1	1	1	1	1	1	1	1	1	1	1	1	1	1	1	1	1	1	1	1	1	1	1	1	1	1	1	1
816-265	11_1195	816	BOPA1	2_1304	2H	58.56	S	1	1	1	1	1	1	1	1	1	1	1	3	3	1	1	1	1	1	1	1	1	1	1	1	1	1	1	1	1	1	1	1	1	1	1	1	1	1	1	1	1	1
1447-464	11_0146	1447	BOPA1	2_0173	2H	63.96	S	1	1	1	1	1	1	1	1	1	1	1	3	3	3	1	3	1	1	1	1	1	1	1	1	1	1	1	1	1	1	1	1	1	1	1	1	1	1	1	1	1	1
3709-716	11_0578	3709	BOPA1	1_0525	2H	65.03	S	1	1	1	1	1	1	1	1	1	1	1	3	3	3	1	3	1	1	1	1	1	1	1	1	1	1	1	1	1	1	1	1	1	1	1	1	1	1	1	1	1	1
1862-765	11_0222	1862	BOPA1	1_0178	2H	66.78	S	1	1	1	1	1	1	1	1	1	1	1	3	3	3	1	3	1	1	1	1	1	1	1	1	1	1	1	1	1	1	1	1	1	1	1	1	1	1	1	1	1	1
2964-382	11_0430	2964	BOPA1	1_0399	2H	66.78	S	1	1	1	1	1	1	1	1	1	1	1	3	3	3	1	3	1	1	1	1	1	1	1	1	1	1	1	1	1	1	1	1	1	1	1	1	1	1	1	1	1	1
7623-818	11_1143	7623	BOPA1	1_0919	2H	66.78	S	1	1	1	1	1	1	1	1	1	1	1	3	3	3	1	3	1	1	1	1	1	1	1	1	1	1	1	1	1	1	1	1	1	1	1	1	1	1	1	1	1	1
2651-1774	11_0379	2651	BOPA1	1_0342	2H	73.9	S	1	1	1	1	1	1	1	1	1	1	1	1	3	3	1	3	1	1	1	1	1	1	1	1	1	1	1	1	1	1	1	1	1	1	1	1	1	1	1	1	1	1
1341-841	11_0126	1341	BOPA1	1_0084	2H	76.05	S	1	1	1	1	1	1	1	1	1	1	1	1	3	3	1	3	1	1	1	1	1	1	1	1	1	1	1	1	1	1	1	1	1	1	1	1	1	1	1	1	1	1
ConsensusGBS0524-2	11_1521	2704	BOPA1	1_1505	2H	81.43	S	1	1	1	1	1	1	1	1	1	1	1	1	3	3	1	3	1	1	1	1	1	1	1	1	1	1	1	1	1	1	1	3	1	1	1	1	1	1	1	1	1	1
ABC02350-pHv759-04	11_1325	1596	BOPA1	1_1061	2H	81.5	S	1	1	1	1	1	1	1	1	1	1	1	1	3	3	1	3	1	1	1	1	1	1	1	1	1	1	1	1	1	1	1	3	1	1	1	1	1	1	1	1	1	1
5823-1073	11_0947	5823	BOPA1	2_1005	2H	83.61	S	1	1	1	1	1	1	1	1	1	1	1	1	3	3	3	1	1	1	1	1	1	1	1	1	1	1	1	1	1	1	1	3	1	1	1	1	1	1	1	1	1	1
2128-874	11_0268	2128	BOPA1	1_0234	2H	85.71	S	1	1	1	1	1	1	1	1	1	1	1	1	3	3	3	1	1	1	1	1	1	1	1	1	1	1	1	1	1	1	1	3	1	1	1	1	1	1	1	1	1	1
ABC20402-1-3-298	11_1474	17762	BOPA1	1_1400	2H	88.39	S	1	1	1	1	1	1	1	1	1	1	1	1	3	3	3	1	1	1	1	1	1	1	1	1	1	1	1	1	1	1	1	3	1	1	1	1	1	1	1	1	1	1
ConsensusGBS0651-2	11_1530	11567	BOPA1	1_1522	2H	88.39	S	1	1	1	1	1	1	1	1	1	1	1	1	3	3	3	1	1	1	1	1	1	1	1	1	1	1	1	1	1	1	1	3	1	1	1	1	1	1	1	1	1	1
2580-1456	11_0362	2580	BOPA1	1_0325	2H	90.54	S	1	1	1	1	1	1	1	1	1	1	1	1	3	3	3	1	1	1	1	1	1	1	1	1	1	1	1	1	1	1	1	3	1	1	1	1	1	1	1	1	1	1
5113-624	11_0831	5113	BOPA1	1_0733	2H	90.54	S	1	1	1	1	1	1	1	1	1	1	1	1	3	3	3	1	1	1	1	1	1	1	1	1	1	1	1	1	1	1	1	3	1	1	1	1	1	1	1	1	1	1
6384-866	11_1016	6384	BOPA1	2_1096	2H	90.54	S	1	1	1	1	1	1	1	1	1	1	1	1	3	3	3	1	1	1	1	1	1	1	1	1	1	1	1	1	1	1	1	3	1	1	1	1	1	1	1	1	1	1
9060-471	11_1261	9060	BOPA1	2_1388	2H	90.54	S	1	1	1	1	1	1	1	1	1	1	1	1	3	3	3	1	1	1	1	1	1	1	1	1	1	1	1	1	1	1	1	3	1	1	1	1	1	1	1	1	1	1
1698-619	11_0199	1698	BOPA1	1_0147	2H	90.54	S	1	3	1	1	1	1	1	1	1	1	1	1	3	3	3	1	1	1	1	1	1	1	1	1	1	1	1	1	1	1	1	1	1	1	1	1	1	1	1	1	1	1
4467-374	11_0727	4467	BOPA1	2_0748	2H	92.58	S	1	3	1	1	1	1	1	1	1	1	1	1	3	3	3	1	1	1	1	1	1	1	1	1	1	1	1	1	1	1	1	1	1	1	1	1	1	1	1	1	1	1
8889-842	11_1253	8889	BOPA1	1_0997	2H	94.48	S	1	3	1	1	1	1	1	1	1	1	1	1	3	3	3	1	1	1	1	1	1	1	1	1	1	1	1	1	1	1	1	1	1	1	1	1	1	1	1	1	1	1
5759-478	11_0933	5759	BOPA1	1_0796	2H	95.53	S	1	3	1	1	1	1	1	1	1	1	1	1	3	3	3	3	1	1	1	1	1	1	1	1	1	1	1	1	1	1	1	1	1	1	1	1	1	1	1	1	1	1
ABC06091-1-1-187	11_1360	4359	BOPA1	1_1133	2H	95.53	S	1	3	1	1	1	1	1	1	1	1	1	1	3	3	3	3	1	1	1	1	1	1	1	1	1	1	1	1	1	1	1	1	1	1	1	1	1	1	1	1	1	1
411-495	11_0654	411	BOPA1	1_0602	2H	95.53	S	1	2	1	1	1	1	1	1	1	1	1	1	3	3	3	3	1	1	1	1	1	1	1	1	1	1	1	1	1	1	1	1	1	1	1	1	1	1	1	1	1	1
4233-63	11_0684	4233	BOPA1	1_0624	2H	96.47	O	1	3	1	1	1	1	1	1	1	1	1	1	3	3	3	3	1	1	1	1	1	1	1	1	1	1	1	1	1	1	1	1	1	1	1	1	1	1	1	.	1	1
1040-279	11_0026	1040	BOPA1	1_0012	2H	96.47	S	1	2	1	1	1	1	1	1	1	1	1	1	3	3	3	3	1	1	1	1	1	1	1	1	1	1	1	1	1	1	1	1	1	1	1	1	1	1	1	1	1	1
1275-734	11_0105	1275	BOPA1	1_0070	2H	96.47	S	1	2	1	1	1	1	1	1	1	1	1	1	3	3	3	3	1	1	1	1	1	1	1	1	1	1	1	1	1	1	1	1	1	1	1	1	1	1	1	1	1	1
ABC01644-1-3-379	11_1318	1091	BOPA1	1_1046	2H	96.47	S	1	2	1	1	1	1	1	1	1	1	1	1	3	3	3	3	1	1	1	1	1	1	1	1	1	1	1	1	1	1	1	1	1	1	1	1	1	1	1	1	1	1
7959-829	11_1178	7959	BOPA1	1_0947	2H	96.47	S	1	.	1	1	1	1	1	1	1	1	1	1	3	3	1	1	1	1	1	1	1	1	1	1	1	1	1	1	1	1	1	1	1	1	1	1	1	1	1	1	1	1
ABC09016-2-2-348	11_1386	6823	BOPA1	1_1211	2H	96.47	L	1	2	1	1	1	1	1	1	1	1	1	1	3	3	1	1	1	1	1	1	1	1	1	1	1	1	1	1	1	1	1	1	1	1	1	1	1	1	1	1	1	1
2719-672	11_0388	2719	BOPA1	1_0358	2H	96.47	L	1	3	1	1	1	1	1	1	1	1	1	1	3	3	1	1	3	1	1	1	1	1	1	1	1	1	1	1	1	1	1	1	1	1	1	1	1	1	1	1	1	1
1826-229	11_0215	1826	BOPA1	2_0251	2H	96.47	L	1	2	1	1	1	1	1	1	1	1	1	1	3	3	1	1	3	1	1	1	1	1	1	1	1	1	1	1	1	1	1	1	1	1	1	1	1	1	1	1	1	1
13926-531	11_0139	13926	BOPA1	2_0160	2H	98.35	S	1	2	1	1	1	1	1	1	1	1	1	1	3	3	1	1	1	1	1	1	1	1	1	1	1	1	1	1	1	1	1	1	1	1	1	1	1	1	1	1	1	1
2528-2111	11_0353	2528	BOPA1	1_0317	2H	98.35	L	1	2	1	1	1	1	1	1	1	1	1	1	3	3	1	1	1	1	1	1	1	1	1	1	1	1	1	1	1	1	1	1	1	1	1	1	1	1	1	1	1	1
4049-233	11_0637	4049	BOPA1	2_0669	2H	98.35	L	1	.	1	1	1	1	1	1	1	1	1	1	3	3	1	1	1	1	1	1	1	1	.	1	1	1	1	1	1	1	1	1	1	1	1	1	1	1	1	1	1	1
ABC07566-2-1-82	11_1371	5564	BOPA1	1_1178	2H	98.35	L	1	.	1	1	1	1	1	1	1	1	1	1	3	3	1	1	1	1	1	1	1	1	1	1	1	1	1	1	1	1	1	1	1	1	1	1	1	1	1	1	1	1
5233-1070	11_0860	5233	BOPA1	1_0750	2H	102.66	L	1	2	1	1	1	1	1	1	1	1	1	1	3	3	1	1	3	1	1	1	1	1	1	1	1	1	1	1	1	1	1	1	1	1	1	1	1	1	1	1	1	1
3214-945	11_0477	3214	BOPA1	1_0436	2H	102.66	L	1	1	1	1	1	1	1	1	1	1	1	1	.	3	1	1	3	1	1	1	1	1	1	1	1	1	1	1	1	1	1	1	1	1	1	1	1	1	1	1	1	1
ABC08774-1-1-752	11_1384	6635	BOPA1	1_1206	2H	102.66	L	1	1	1	1	1	1	1	1	1	1	1	1	2	3	1	1	3	1	1	1	1	1	1	1	1	1	1	1	1	1	1	1	1	1	1	1	1	1	1	1	1	1
2895-1064	11_0416	2895	BOPA1	2_0438	2H	103.73	L	1	1	1	1	1	1	1	1	1	1	1	1	2	3	1	1	3	1	1	1	1	1	1	1	1	1	1	1	1	1	1	1	1	1	1	1	1	1	1	1	1	1
1917-848	11_0235	1917	BOPA1	1_0191	2H	103.73	L	1	1	1	1	1	1	1	1	1	1	1	1	.	3	1	1	3	1	1	1	1	1	1	1	1	1	1	1	1	1	1	1	1	1	1	1	1	1	1	1	1	1
2634-2228	11_0376	2634	BOPA1	2_0390	2H	103.73	L	1	1	1	1	1	1	1	1	1	1	1	1	.	3	1	1	3	1	1	1	1	1	1	1	1	1	1	1	1	1	1	1	1	1	1	1	1	1	1	1	1	1
4717-386	11_0777	4717	BOPA1	1_0692	2H	103.73	L	1	1	1	1	1	1	1	1	1	1	1	1	.	3	1	1	3	1	1	1	1	1	1	1	1	1	1	1	1	1	1	1	1	1	1	1	1	1	1	1	1	1
7489-442	11_1131	7489	BOPA1	1_0909	2H	103.73	L	1	1	1	1	1	1	1	1	1	1	1	1	.	3	1	1	3	1	1	1	1	1	1	1	1	1	1	1	1	1	1	1	1	1	1	1	1	1	1	1	1	1
5160-268	11_0845	5160	BOPA1	2_0887	2H	103.73	L	1	1	1	1	1	1	1	1	1	1	1	1	3	3	1	1	3	1	1	1	1	1	1	1	1	1	1	1	1	1	1	1	1	1	1	1	1	1	1	1	1	1
2517-487	11_0350	2517	BOPA1	2_0374	2H	104.81	L	1	1	1	1	1	1	1	1	1	1	1	1	3	3	1	1	3	1	1	1	1	1	1	1	1	1	1	1	1	1	1	1	1	1	1	1	1	1	1	1	1	1
ABC03181-1-1-164	11_1332	2169	BOPA1	1_1072	2H	107.63	L	1	1	1	1	1	1	1	1	1	1	1	1	1	3	1	1	1	1	1	1	1	1	1	1	1	1	1	1	1	1	1	1	1	1	1	1	1	1	1	1	1	1
6911-866	11_1076	6911	BOPA1	2_1166	2H	108.71	L	1	1	1	1	1	1	1	1	1	1	1	1	1	3	3	1	1	1	1	1	1	1	1	1	1	1	1	1	1	1	1	1	1	1	1	1	1	1	1	1	1	1
6510-1430	11_1030	6510	BOPA1	2_1110	2H	109.78	L	1	1	1	1	1	1	1	1	1	1	1	1	1	3	3	1	1	1	1	1	1	1	1	1	1	1	1	1	1	1	1	1	1	1	1	1	1	1	1	1	1	1
4434-804	11_0719	4434	BOPA1	1_0651	2H	110.84	L	1	1	1	1	1	1	1	1	1	1	1	1	1	3	3	1	1	1	1	1	1	1	1	1	1	1	1	1	1	1	1	1	1	1	1	1	1	1	1	1	1	1
7660-476	11_1148	7660	BOPA1	2_1251	2H	115.9	L	1	1	1	1	1	1	1	1	1	1	1	1	1	1	3	1	1	1	1	1	1	1	1	1	1	1	1	1	1	1	1	1	1	1	1	1	1	1	1	1	1	1
7187-382	11_1108	7187	BOPA1	2_1205	2H	116.58	L	1	1	1	1	1	1	1	1	1	1	1	1	1	1	3	1	1	1	1	1	1	1	1	1	1	1	1	1	1	1	1	1	1	1	1	1	1	1	1	1	1	1
4037-916	11_0634	4037	BOPA1	2_0667	2H	117.73	L	1	1	1	1	1	1	1	1	1	1	1	1	1	1	3	1	1	1	1	1	1	1	1	1	1	1	1	1	1	1	1	1	1	1	1	1	1	1	1	1	1	1
5499-1430	11_0899	5499	BOPA1	2_0947	2H	119.86	L	1	1	1	1	1	1	1	1	1	1	1	1	1	1	3	1	1	1	1	1	1	1	1	1	1	1	1	1	1	1	1	1	1	1	1	1	1	1	1	1	1	1
2809-271	11_0402	2809	BOPA1	2_0419	2H	120.83	L	1	1	1	1	1	1	1	1	1	1	1	1	1	1	3	1	1	1	1	1	1	1	1	1	1	1	1	1	1	1	1	1	1	1	1	1	1	1	1	1	1	1
5573-1170	11_0912	5573	BOPA1	2_0960	2H	120.83	L	1	1	1	1	1	1	1	1	1	1	1	1	1	1	3	1	1	1	1	1	1	1	1	1	1	1	1	1	1	1	1	1	1	1	1	1	1	1	1	1	1	1
4377-571	11_0711	4377	BOPA1	2_0734	2H	122.02	L	1	1	1	1	1	1	1	1	1	1	1	1	1	1	1	1	1	1	1	1	1	1	1	1	1	1	1	1	1	1	1	1	1	1	1	1	1	1	1	1	1	1
8065-1203	11_1189	8065	BOPA1	1_0952	2H	122.02	L	1	1	1	1	1	1	1	1	1	1	1	1	1	1	1	1	1	1	1	1	1	1	1	1	1	1	1	1	1	1	1	1	1	1	1	1	1	1	1	1	1	1
ConsensusGBS0033-1	11_1486	17900	BOPA1	1_1435	2H	126.33	L	1	1	.	1	1	1	1	1	1	1	1	1	1	1	1	1	1	1	1	1	1	1	1	1	1	1	1	1	1	1	1	1	1	1	1	1	1	1	1	1	1	1
6117-1507	11_0981	6117	BOPA1	1_0823	2H	133.59	L	1	1	2	1	1	1	1	1	1	1	1	1	1	1	1	1	1	1	3	1	1	1	1	1	1	1	1	1	1	1	1	1	1	1	1	1	1	1	1	1	1	1
7549-782	11_1135	7549	BOPA1	2_1242	2H	133.59	L	1	1	2	1	1	1	1	1	1	1	1	1	1	1	1	1	1	1	3	1	1	1	1	1	1	1	1	1	1	1	1	1	1	1	1	1	1	1	1	1	1	1
ABC09163-1-3-313	11_1388	7065	BOPA1	1_1214	2H	133.59	L	1	1	2	1	1	1	1	1	1	1	1	1	1	1	1	1	1	1	3	1	1	1	1	1	1	1	1	1	1	1	1	1	1	1	1	1	1	1	1	1	1	1
4629-162	11_0755	4629	BOPA1	2_0781	2H	135.19	L	1	1	1	1	1	1	1	1	1	1	1	1	1	1	1	1	1	1	3	1	1	1	1	1	1	1	1	1	1	1	1	1	1	1	1	1	1	1	1	1	1	1
ABC04861-2-1-334	11_1347	3446	BOPA1	1_1100	2H	135.19	L	1	1	2	1	1	1	1	1	1	1	1	1	1	1	1	1	1	1	3	1	1	1	1	1	1	1	1	1	1	1	1	1	1	1	1	1	1	1	1	1	1	1
2371-950	11_0320	2371	BOPA1	1_0287	2H	138.37	L	1	1	2	1	1	1	1	1	1	1	1	1	1	1	1	1	1	1	3	1	1	1	1	1	1	1	1	1	1	1	1	1	1	1	1	1	1	1	1	1	1	1
2017-635	11_0247	2017	BOPA1	1_0213	2H	139.43	L	1	1	.	1	1	1	1	1	1	1	1	1	1	1	1	1	1	1	3	1	1	1	1	1	1	1	1	1	1	1	1	1	1	1	1	1	1	1	1	1	1	1
3469-1152	11_0531	3469	BOPA1	1_0475	2H	143.7	L	1	1	2	1	1	1	1	1	1	1	1	1	1	1	1	1	1	1	3	1	1	1	1	1	1	1	1	1	1	1	1	1	1	1	1	1	1	1	1	1	1	1
6024-1095	11_0971	6024	BOPA1	2_1037	2H	143.7	L	1	1	2	1	1	1	1	1	1	1	1	1	1	1	1	1	1	1	3	1	1	1	1	1	1	1	1	1	1	1	1	1	1	1	1	1	1	1	1	1	1	1
7612-375	11_1142	7612	BOPA1	2_1245	2H	144.64	L	1	1	2	1	1	1	1	1	1	1	1	1	1	1	1	1	1	1	3	1	1	1	1	1	1	1	1	1	1	1	1	1	1	1	1	1	1	1	1	1	1	1
ABC02258-1-6-382	11_1323	1546	BOPA1	1_1058	2H	145.8	L	1	1	1	1	1	1	1	1	1	1	1	1	1	1	1	1	1	1	3	1	1	1	1	1	1	1	1	1	1	1	1	1	1	1	1	1	1	1	1	1	1	1
ABC12856-1-1-77	11_1430	9192	BOPA1	1_1307	2H	155.98	L	1	1	1	1	1	1	1	1	1	1	1	1	2	1	1	1	3	1	1	1	1	1	1	1	1	1	1	1	1	1	1	1	1	1	1	1	1	1	1	1	1	1
1635-691	11_0188	1635	BOPA1	1_0138	2H	155.98	L	1	1	1	1	1	1	1	1	1	1	1	1	2	1	1	1	3	.	1	1	1	1	1	1	1	1	1	1	1	1	1	1	1	1	1	1	1	1	1	1	1	1
11660-365	11_0064	11660	BOPA1	2_0086	2H	158.39	L	1	1	1	1	1	1	1	1	1	1	1	3	3	1	1	1	3	1	1	1	1	1	1	1	1	1	1	1	1	1	1	1	1	1	1	1	1	1	1	1	1	1
682-767	11_1065	682	BOPA1	1_0876	2H	161.08	L	1	1	1	1	1	1	1	1	1	1	1	3	.	1	1	1	3	1	1	1	1	1	1	1	1	1	1	1	1	1	1	1	1	1	1	1	1	1	1	1	1	1
ABC10472-1-2-247	11_1407	7894	BOPA1	1_1250	2H	161.08	L	1	1	1	1	1	1	1	1	1	1	1	3	2	1	1	1	3	1	1	1	1	1	1	1	1	1	1	1	1	1	1	1	1	1	1	1	1	1	1	1	1	1
7236-1384	11_1112	7236	BOPA1	1_0900	2H	163.2	L	1	1	1	1	1	1	1	1	1	1	1	3	2	1	1	1	3	1	1	1	1	1	1	1	1	1	1	1	1	1	1	1	1	1	1	1	1	1	1	1	1	1
ABC13569-1-1-107	11_1436	10559	BOPA1	1_1323	2H	170.27	L	1	1	1	1	1	1	1	1	1	1	1	1	1	1	1	1	1	1	1	1	1	1	1	1	1	1	1	1	1	1	1	1	1	1	1	1	1	1	1	1	1	1
ABC04580-1-4-420	11_1342	3247	BOPA1	1_1094	2H	173.5	L	1	1	1	1	1	1	1	1	1	1	1	1	1	1	1	1	1	1	1	1	1	1	1	1	1	1	1	1	1	1	1	1	1	1	1	1	1	1	1	1	1	1
866-442	11_1234	866	BOPA1	1_0988	2H	180.85	L	1	1	1	1	1	1	1	1	1	1	1	1	1	1	1	1	1	1	1	1	1	1	1	1	1	1	1	1	1	1	1	1	1	1	1	1	1	1	1	1	1	1
ABC05640-1-1-248	11_1353	4003	BOPA1	1_1118	2H	180.85	L	1	1	1	1	1	1	1	1	1	1	1	1	1	1	1	1	1	1	1	1	1	1	1	1	1	1	1	1	1	1	1	1	1	1	1	1	1	1	1	1	1	1
3180-1771	11_0467	3180	BOPA1	1_0429	2H	183.4	L	1	1	1	1	1	1	1	1	1	1	1	1	1	1	1	1	1	1	1	1	1	1	1	1	1	1	1	1	1	1	1	1	1	1	1	1	1	1	1	1	1	1
ABC09941-1-1-100	11_1398	7593	BOPA1	1_1236	2H	184.46	L	1	1	1	1	1	1	1	1	1	1	1	1	1	1	1	1	1	1	1	1	1	1	1	1	1	1	1	1	1	1	1	1	1	1	1	1	1	1	1	1	1	1
3763-595	11_0587	3763	BOPA1	1_0538	2H	185.53	L	1	1	1	1	1	1	1	1	1	1	1	1	1	1	1	1	1	1	1	1	1	1	1	1	1	1	1	1	1	1	1	1	1	1	1	1	1	1	1	.	1	1
7576-818	11_1140	7576	BOPA1	1_0916	2H	187.68	L	1	1	1	1	1	1	1	1	1	1	1	1	1	1	1	1	1	1	1	1	1	1	1	1	1	1	1	1	1	1	1	1	1	1	1	1	1	1	1	1	1	1
5541-418	11_0905	5541	BOPA1	1_0780	2H	189.37	L	1	1	1	1	1	1	1	1	1	1	1	1	1	1	1	1	1	1	1	1	1	1	1	1	1	1	1	1	1	1	1	1	1	1	1	1	1	1	1	1	1	1
3256-1196	11_0486	3256	BOPA1	2_0511	2H	192.03	L	1	1	1	1	1	1	1	1	1	1	1	1	1	1	1	1	1	1	1	1	1	1	1	1	1	1	1	1	1	1	1	1	1	1	1	1	1	1	1	1	1	1
ABC16258-1-1-77	11_1460	12900	BOPA1	1_1365	2H	193.08	L	1	1	1	1	1	1	1	1	1	1	1	1	1	1	1	1	1	1	1	1	1	1	1	1	1	1	1	1	1	1	1	1	1	1	1	1	1	1	1	1	1	1
3108-232	11_0455	3108	BOPA1	2_0480	2H	197.39	L	1	1	1	1	1	1	1	1	1	1	1	1	1	1	1	1	1	3	1	1	1	1	1	1	1	1	1	1	1	1	1	1	1	1	1	1	1	1	1	1	1	1
9701-925	11_1301	9701	BOPA1	2_1440	2H	197.39	L	1	1	1	1	1	1	1	1	1	1	1	1	1	1	1	1	1	3	1	1	1	1	1	1	1	1	1	1	1	1	1	1	1	1	1	1	1	1	1	1	1	1
8817-798	11_1248	8817	BOPA1	2_1370	2H	199.54	L	1	1	1	1	1	1	1	1	1	1	1	1	1	1	1	1	1	3	1	1	1	1	1	1	1	1	1	1	1	1	1	1	1	1	1	1	1	1	1	1	1	1
ABC01791-1-1-110	11_1320	1207	BOPA1	2_1459	2H	202.7	L	1	1	1	1	1	1	1	1	1	1	1	1	1	1	1	1	1	3	1	1	1	1	1	1	1	1	1	1	1	1	1	1	1	1	1	1	1	1	1	1	1	1
2464-1228	11_0340	2464	BOPA1	2_0366	2H	203.64	L	1	1	1	1	1	1	1	1	1	1	1	1	1	1	1	1	1	3	1	1	1	1	1	1	1	1	1	1	1	1	1	1	1	1	1	1	1	1	1	1	1	1
6652-209	11_1045	6652	BOPA1	2_1125	2H	206.17	L	1	1	1	1	1	1	1	1	1	1	1	1	1	1	1	1	1	3	1	1	1	1	1	1	1	1	1	1	1	1	1	1	1	1	1	1	1	1	1	1	1	1
1250-923	11_0099	1250	BOPA1	1_0065	2H	207.22	L	1	1	1	1	1	1	1	1	1	1	1	1	1	1	1	1	1	3	1	1	1	1	1	1	1	1	1	1	1	1	1	1	1	1	1	1	1	1	1	1	3	1
1613-291	11_0183	1613	BOPA1	2_0215	2H	207.22	L	1	1	1	1	1	1	1	1	1	1	1	1	1	1	1	1	1	3	1	1	1	1	1	1	1	1	1	1	1	1	1	1	1	1	1	1	1	1	1	1	3	1
285-2932	11_0410	285	BOPA1	1_0383	2H	207.22	L	1	1	1	1	1	1	1	1	1	1	1	1	1	1	1	1	1	3	1	1	1	1	1	1	1	1	1	1	1	1	1	1	1	1	1	1	1	1	1	1	3	1
2822-739	11_0403	2822	BOPA1	1_0376	2H	209.87	L	1	1	1	1	1	1	1	1	1	1	1	1	1	1	1	1	1	3	1	1	1	1	1	1	1	1	1	1	1	1	1	1	1	1	1	1	1	1	1	1	3	1
4241-445	11_0688	4241	BOPA1	2_0715	2H	213.08	L	1	1	1	1	1	1	1	1	1	1	1	1	1	1	1	1	1	3	1	1	1	1	1	1	1	1	1	1	1	1	1	1	1	1	1	1	1	1	1	1	3	1
3608-2133	11_0553	3608	BOPA1	2_0590	2H	218.47	L	1	1	1	1	1	1	1	1	1	1	1	1	1	1	1	1	1	3	1	1	1	1	1	1	1	1	1	1	1	1	1	1	1	1	1	1	1	1	1	1	1	1
7826-869	11_1168	7826	BOPA1	2_1274	2H	218.47	L	1	1	1	1	1	1	1	1	1	1	1	1	1	1	1	1	1	3	1	1	1	1	1	1	1	1	1	1	1	1	1	1	1	1	1	1	1	1	1	1	1	1
3179-497	11_0466	3179	BOPA1	2_0494	2H	221.7	L	1	1	1	1	1	1	1	1	1	1	1	1	1	1	1	1	1	3	1	1	1	1	1	1	1	1	1	1	1	1	1	1	1	1	1	1	1	1	1	1	1	1
3840-348	11_0598	3840	BOPA1	1_0551	2H	221.7	L	1	1	1	1	1	1	1	1	1	1	1	1	1	1	1	1	1	3	1	1	1	1	1	1	1	1	1	1	1	1	1	1	1	1	1	1	1	1	1	1	1	1
4240-749	11_0687	4240	BOPA1	1_0625	2H	221.7	L	1	1	1	1	1	1	1	1	1	1	1	1	1	1	1	1	1	3	1	1	1	1	1	1	1	1	1	1	1	1	1	1	1	1	1	1	1	1	1	1	1	1
6157-1233	11_0986	6157	BOPA1	1_0826	2H	221.7	L	1	1	1	1	1	1	1	1	1	1	1	1	1	1	1	1	1	3	1	1	1	1	1	1	1	1	1	1	1	1	1	1	1	1	1	1	1	1	1	1	1	1
3910-1648	11_0607	3910	BOPA1	1_0566	2H	222.67	L	1	1	1	1	1	1	1	1	1	1	1	1	1	1	1	1	1	3	1	1	1	1	1	1	1	1	1	1	1	1	1	1	1	1	1	1	1	1	1	1	1	1
252-556	11_0352	252	BOPA1	1_0315	2H	224.35	L	1	1	1	1	1	1	1	1	1	1	1	1	1	1	1	1	1	.	1	1	1	1	1	1	1	1	1	1	1	1	1	1	1	1	1	1	1	1	1	1	1	1
8586-1221	11_1227	8586	BOPA1	2_1346	2H	233.44	L	1	1	1	1	1	1	1	1	1	1	1	1	1	1	1	1	1	3	1	1	1	1	1	1	1	1	1	1	1	1	1	1	1	1	1	1	1	1	1	1	1	1
5483-787	11_0895	5483	BOPA1	2_0943	2H	237.13	L	1	1	1	1	1	1	1	1	1	1	1	1	1	1	1	1	1	3	1	1	1	1	1	1	1	1	1	1	1	1	1	1	1	1	1	1	1	1	1	1	1	1
570-1376	11_0927	570	BOPA1	1_0791	2H	238.72	L	1	1	1	1	1	1	1	1	1	1	1	1	1	1	1	1	1	3	1	1	1	1	1	1	1	1	1	1	1	1	1	1	1	1	1	1	1	1	1	1	1	1
9910-427	11_1311	9910	BOPA1	2_1453	2H	245.71	L	1	1	1	1	1	1	1	1	1	1	1	1	1	1	1	1	1	3	1	1	1	1	1	1	1	1	1	1	1	1	1	1	1	1	1	1	1	1	1	1	1	1
3450-692	11_0528	3450	BOPA1	2_0561	2H	247.86	L	1	1	1	1	1	1	1	1	1	1	1	1	1	1	1	1	1	3	1	1	1	1	1	1	1	1	1	1	1	1	1	1	1	1	1	1	1	1	1	1	1	1
918-480	11_1269	918	BOPA1	2_1398	3H	13.67	S	1	1	1	1	1	1	1	1	1	1	1	1	1	1	1	1	1	1	1	1	1	1	1	1	1	1	1	1	1	1	1	1	1	1	1	1	1	1	1	1	1	1
5945-748	11_0962	5945	BOPA1	2_1027	3H	14.61	S	1	1	1	1	1	1	1	1	1	1	1	1	1	1	1	1	1	1	1	1	1	1	1	1	1	1	1	1	1	1	1	1	1	1	1	1	1	1	1	1	1	1
1499-290	11_0158	1499	BOPA1	1_0112	3H	17.49	S	1	1	1	1	1	1	1	1	1	1	1	1	1	1	1	1	1	1	1	1	1	1	1	1	1	1	1	1	1	1	1	1	1	1	1	1	1	1	1	1	1	1
7044-705	11_1090	7044	BOPA1	1_0886	3H	17.49	S	1	1	1	1	1	1	1	1	1	1	1	1	1	1	1	1	1	1	1	1	1	1	1	1	1	1	1	1	1	1	1	1	1	1	1	1	1	1	1	1	1	1
3646-1984	11_0557	3646	BOPA1	2_0595	3H	19.75	S	1	1	1	1	1	1	1	1	1	1	1	1	1	1	1	1	1	1	1	1	1	1	1	1	1	1	1	1	1	1	1	1	1	1	1	1	1	1	1	1	1	1
1440-1148	11_0145	1440	BOPA1	2_0172	3H	25.13	S	1	1	1	1	1	1	1	1	1	1	1	1	1	1	1	1	1	1	1	1	1	1	1	1	1	1	1	1	1	1	1	1	1	1	1	1	1	1	1	1	1	1
3906-558	11_0606	3906	BOPA1	1_0565	3H	29.05	S	1	1	1	1	1	1	1	1	1	1	1	1	1	1	1	1	1	1	1	1	1	1	1	1	1	1	1	1	1	1	1	1	1	1	1	1	1	1	1	1	1	1
3886-313	11_0603	3886	BOPA1	1_0559	3H	37.15	S	1	1	1	1	1	1	1	1	1	1	1	1	1	1	1	1	1	1	1	1	1	1	1	1	1	1	1	1	1	1	1	1	1	1	1	1	1	1	1	1	1	1
4701-2395	11_0772	4701	BOPA1	2_0794	3H	39.8	S	1	1	1	1	1	1	1	1	1	1	1	1	1	1	1	1	1	1	1	1	1	1	1	1	1	1	1	1	1	1	1	1	1	1	1	1	1	1	1	1	1	1
2995-717	11_0436	2995	BOPA1	2_0455	3H	46.19	S	1	1	1	1	1	1	1	1	1	1	1	1	1	1	1	1	1	1	1	1	1	1	1	1	1	1	1	1	1	1	1	1	1	1	1	1	1	1	1	1	1	1
1074-992	11_0037	1074	BOPA1	1_0026	3H	52.41	S	1	1	1	1	1	1	1	1	1	1	1	1	1	1	1	1	1	1	1	1	1	1	1	1	1	1	1	1	1	1	1	1	1	1	1	1	1	1	1	1	1	1
1325-311	11_0122	1325	BOPA1	1_0081	3H	61.77	S	1	1	2	1	1	1	1	1	1	1	1	1	1	1	1	1	1	1	1	1	1	1	1	1	1	1	1	1	1	1	1	1	1	1	1	1	1	1	1	1	1	1
6156-1399	11_0985	6156	BOPA1	1_0825	3H	61.77	S	1	1	2	1	1	1	1	1	1	1	1	1	1	1	1	1	1	1	1	1	1	1	1	1	1	1	1	1	1	1	1	1	1	1	1	1	1	1	1	1	1	1
6634-263	11_1044	6634	BOPA1	1_0863	3H	64.85	S	1	1	2	1	1	1	1	1	1	1	1	1	1	1	1	1	1	1	1	3	3	1	1	1	1	1	1	1	1	1	1	1	1	1	1	1	1	1	1	1	1	1
6805-1110	11_1062	6805	BOPA1	2_1145	3H	65.96	S	1	1	2	1	1	1	1	1	1	1	1	1	1	1	1	1	1	1	1	3	3	1	1	1	1	1	1	1	1	1	1	1	1	1	1	1	1	1	1	1	1	1
ConsensusGBS0598-3	11_1526	3387	BOPA1	2_1533	3H	67.01	S	1	1	2	1	1	1	1	1	1	1	1	1	1	1	1	1	1	1	3	3	3	1	1	1	1	1	1	1	1	1	1	1	1	1	1	1	1	1	1	1	1	1
9018-522	11_1258	9018	BOPA1	1_1002	3H	68.06	S	1	1	2	1	1	1	1	1	1	1	1	1	1	1	1	1	1	1	3	3	3	1	1	1	1	1	1	1	1	1	1	1	1	1	1	1	1	1	1	1	1	1
4105-1417	11_0652	4105	BOPA1	1_0601	3H	71.29	S	1	1	2	1	1	1	1	1	1	1	1	1	1	1	1	1	1	1	3	3	3	1	1	1	1	1	1	1	1	1	1	1	1	1	1	1	1	1	1	1	1	1
7045-950	11_1091	7045	BOPA1	2_1189	3H	74.51	S	1	1	2	1	1	1	1	1	1	1	1	1	1	1	1	1	1	1	3	3	3	1	1	1	1	1	1	1	1	1	1	1	1	1	1	1	1	1	1	1	1	1
2838-663	11_0407	2838	BOPA1	1_0380	3H	78.82	S	1	1	1	1	1	1	1	1	1	1	1	1	1	1	1	1	1	1	3	3	1	1	1	1	1	1	1	1	1	1	1	1	1	1	1	1	1	1	1	1	1	1
6491-295	11_1029	6491	BOPA1	2_1109	3H	78.82	S	1	1	1	1	1	1	1	1	1	1	1	1	1	1	1	1	1	1	3	3	1	1	1	1	1	1	1	1	1	1	1	1	1	1	1	1	1	1	1	1	1	1
ABC10667-1-1-288	11_1410	7938	BOPA1	1_1258	3H	79.88	S	1	1	1	1	1	1	1	1	1	1	1	1	1	1	1	1	1	1	3	3	1	1	1	1	1	1	1	1	1	1	1	1	1	1	1	1	1	1	1	1	1	1
2897-208	11_0417	2897	BOPA1	2_0439	3H	84.19	L	1	1	1	1	1	1	1	1	1	1	1	1	1	1	1	1	1	1	3	3	1	1	1	1	1	1	1	1	1	1	1	1	1	1	1	1	1	1	1	.	1	1
3143-1276	11_0461	3143	BOPA1	2_0486	3H	84.19	L	1	1	1	1	1	1	1	1	1	1	1	1	1	1	1	1	1	1	3	3	1	1	1	1	1	1	1	1	1	1	1	1	1	1	1	1	1	1	1	1	1	1
3567-112	11_0546	3567	BOPA1	2_0583	3H	84.19	L	1	1	1	1	1	1	1	1	1	1	1	1	1	1	1	1	1	1	3	3	1	1	1	1	1	1	1	1	1	1	1	1	1	1	1	1	1	1	1	1	1	1
4728-1735	11_0779	4728	BOPA1	2_0801	3H	84.19	L	1	1	1	1	1	1	1	1	1	1	1	1	1	1	1	1	1	1	3	3	1	1	1	1	1	1	1	1	1	1	1	1	1	1	1	1	1	1	1	1	1	1
6171-956	11_0989	6171	BOPA1	2_1062	3H	84.19	L	1	1	1	1	1	1	1	1	1	1	1	1	1	1	1	1	1	1	3	3	1	1	1	1	1	1	1	1	1	1	1	1	1	1	1	1	1	1	1	1	1	1
7716-721	11_1153	7716	BOPA1	1_0925	3H	84.19	L	1	1	1	1	1	1	1	1	1	1	1	1	1	1	1	1	1	1	3	3	1	1	1	1	1	1	1	1	1	1	1	1	1	1	1	1	1	1	1	1	1	1
9658-234	11_1296	9658	BOPA1	2_1435	3H	84.19	L	1	1	1	1	1	1	1	1	1	1	1	1	1	1	1	1	1	1	3	3	1	1	1	1	1	1	1	1	1	1	1	1	1	1	1	1	1	1	1	1	1	1
ABC04375-1-1-173	11_1341	3067	BOPA1	2_1472	3H	84.19	L	1	1	1	1	1	1	1	1	1	1	1	1	1	1	1	1	1	1	3	3	1	1	1	1	1	1	1	1	1	1	1	1	1	1	1	1	1	1	1	1	1	1
ABC05866-1-1-311	11_1356	4080	BOPA1	1_1125	3H	84.19	L	1	1	1	1	1	1	1	1	1	1	1	1	1	1	1	1	1	1	3	3	1	1	1	1	1	1	1	1	1	1	1	1	1	1	1	1	1	1	1	1	1	1
ABC11783-1-1-99	11_1421	9184	BOPA1	1_1283	3H	84.19	L	1	1	1	1	1	1	1	1	1	1	1	1	1	1	1	1	1	1	3	3	1	1	1	1	1	1	1	1	1	1	1	1	1	1	1	1	1	1	1	1	1	1
ABC14167-1-2-250	11_1443	12257	BOPA1	1_1337	3H	84.19	L	1	1	1	1	1	1	1	1	1	1	1	1	1	1	1	1	1	1	3	3	1	1	1	1	1	1	1	1	1	1	1	1	1	1	1	1	1	1	1	1	1	1
ConsensusGBS0508-1	11_1519	1577	BOPA1	1_1502	3H	85.26	S	1	1	1	1	1	1	1	1	1	1	1	1	1	1	1	1	1	1	3	3	1	1	1	1	1	1	1	1	1	1	1	1	1	1	1	1	1	1	1	1	1	1
10248-954	11_0013	10248	BOPA1	1_0008	3H	85.26	L	1	1	1	1	1	1	1	1	1	1	1	1	1	1	1	1	1	1	3	3	1	1	1	1	1	1	1	1	1	1	1	1	1	1	1	1	1	1	1	1	1	1
10353-119	11_0022	10353	BOPA1	1_0011	3H	85.26	L	1	1	1	1	1	1	1	1	1	1	1	1	1	1	1	1	1	1	3	3	1	1	1	1	1	1	1	1	1	1	1	1	1	1	1	1	1	1	1	1	1	1
2066-1133	11_0262	2066	BOPA1	1_0224	3H	85.26	L	1	1	1	1	1	1	1	1	1	1	1	1	1	1	1	1	1	1	3	3	1	1	1	1	1	1	1	1	1	1	1	1	1	1	1	1	1	1	1	1	1	1
2861-1941	11_0411	2861	BOPA1	2_0428	3H	85.26	L	1	1	1	1	1	1	1	1	1	1	1	1	1	1	1	1	1	1	3	3	1	1	1	1	1	1	1	1	1	1	1	1	1	1	1	1	1	1	1	1	1	1
4707-421	11_0774	4707	BOPA1	2_0796	3H	85.26	L	1	1	1	1	1	1	1	1	1	1	1	1	1	1	1	1	1	1	3	3	1	1	1	1	1	1	1	1	1	1	1	1	1	1	1	1	1	1	1	1	1	1
ABC05852-1-2-658	11_1355	4181	BOPA1	1_1124	3H	85.26	L	1	1	1	1	1	1	1	1	1	1	1	1	1	1	1	1	1	1	3	3	1	1	1	1	1	1	1	1	1	1	1	1	1	1	1	1	1	1	1	1	1	1
2067-775	11_0263	2067	BOPA1	1_0225	3H	89.73	L	1	1	1	1	1	1	1	1	1	1	1	1	1	1	1	1	1	1	3	3	1	1	1	1	1	1	1	1	1	1	1	1	1	1	1	1	1	1	1	1	1	1
ABC21245-1-2-275	11_1476	16627	BOPA1	1_1401	3H	89.73	L	1	1	1	1	1	1	1	1	1	1	1	1	1	1	1	1	1	1	3	3	1	1	1	1	1	1	1	1	1	1	1	1	1	1	1	1	1	1	1	1	1	1
1977-1385	11_0243	1977	BOPA1	2_0276	3H	90.67	L	1	1	1	1	1	1	1	1	1	1	1	1	1	1	1	1	1	1	3	.	1	1	1	1	1	1	1	1	1	1	1	1	1	1	1	1	1	1	1	1	1	1
1746-1527	11_0205	1746	BOPA1	1_0158	3H	92.55	L	1	1	1	1	1	1	1	1	1	1	1	1	1	1	1	1	1	1	3	.	1	1	1	3	1	1	1	1	1	1	1	1	1	1	1	1	1	1	1	1	1	1
2804-1832	11_0401	2804	BOPA1	1_0373	3H	92.55	L	1	1	1	1	1	1	1	1	1	1	1	1	1	1	1	1	1	1	3	.	1	1	1	3	1	1	1	1	1	1	1	1	1	1	1	1	1	1	1	1	1	1
4453-422	11_0724	4453	BOPA1	1_0653	3H	92.55	L	1	1	1	1	1	1	1	1	1	1	1	1	1	1	1	1	1	1	3	.	1	1	1	1	1	1	1	1	1	1	1	1	1	1	1	1	1	1	1	1	1	1
2338-1572	11_0315	2338	BOPA1	1_0281	3H	98.41	L	1	1	1	1	1	1	1	1	1	1	1	1	1	1	1	1	1	1	3	3	1	1	1	1	1	1	1	1	1	1	1	1	1	1	1	1	1	1	1	1	1	1
5385-722	11_0884	5385	BOPA1	2_0931	3H	104.39	L	1	1	1	1	1	1	1	1	1	1	1	1	1	1	1	1	1	1	1	3	3	2	1	1	1	1	1	1	1	1	1	1	1	1	1	1	1	1	1	1	1	1
1827-958	11_0216	1827	BOPA1	1_0172	3H	106.46	L	1	1	1	1	1	1	1	1	1	1	1	1	1	1	1	1	1	1	1	3	3	3	1	1	1	1	1	1	1	1	1	1	1	1	1	1	1	1	1	1	1	1
ABC13107-1-3-299	11_1433	9771	BOPA1	1_1314	3H	107.4	L	1	1	1	1	1	1	1	1	1	1	1	1	1	1	1	1	1	1	1	3	3	3	1	1	1	1	1	1	1	1	1	1	1	1	1	1	1	1	1	1	1	1
3306-446	11_0493	3306	BOPA1	2_0521	3H	112.91	L	1	1	1	1	1	1	1	1	1	1	1	1	1	1	1	1	1	1	1	3	.	3	1	1	1	1	1	1	1	1	1	1	1	1	1	1	1	1	1	1	1	1
2315-702	11_0308	2315	BOPA1	1_0276	3H	113.85	L	1	1	1	1	1	1	1	1	1	1	1	1	1	1	1	1	1	1	1	3	3	3	1	1	1	1	1	1	1	1	1	1	1	1	1	1	1	1	1	1	1	1
4618-1559	11_0753	4618	BOPA1	2_0778	3H	115.88	L	1	1	1	1	1	1	1	1	1	1	1	1	1	1	1	1	1	1	1	3	3	3	1	1	1	1	1	1	1	1	1	1	1	1	1	1	1	1	1	1	1	1
1176-1547	11_0067	1176	BOPA1	1_0047	3H	119.1	L	1	1	1	1	1	1	1	1	1	1	1	1	1	1	1	1	1	1	1	3	3	3	1	1	1	1	1	1	1	1	1	1	1	1	1	1	1	1	1	1	1	1
2447-546	11_0335	2447	BOPA1	2_0362	3H	119.1	L	1	1	1	1	1	1	1	1	1	1	1	1	1	1	1	1	1	1	1	3	3	3	1	1	1	1	1	1	1	1	1	1	1	1	1	1	1	1	1	1	1	1
3650-311	11_0558	3650	BOPA1	2_0597	3H	119.1	L	1	1	1	1	1	1	1	1	1	1	1	1	1	1	1	1	1	1	1	3	3	3	1	1	1	1	1	1	1	1	1	1	1	1	1	1	1	1	1	1	1	1
11832-415	11_0070	11832	BOPA1	2_0093	3H	127.91	L	1	1	1	1	1	1	1	1	1	1	1	1	1	1	1	1	1	1	1	3	3	3	1	1	1	1	1	1	1	1	1	1	1	1	1	1	1	1	1	1	1	1
8722-512	11_1240	8722	BOPA1	2_1358	3H	127.91	L	1	1	1	1	1	1	1	1	1	1	1	1	1	1	1	1	1	1	1	3	3	3	1	1	1	1	1	1	1	1	1	1	1	1	1	1	1	1	1	1	1	1
11116-257	11_0050	11116	BOPA1	2_0063	3H	133.92	L	1	1	1	1	1	1	1	1	1	1	1	1	1	1	1	1	1	1	1	3	3	3	1	1	1	1	1	1	1	1	1	1	1	1	1	1	1	1	1	1	1	1
3266-570	11_0488	3266	BOPA1	1_0444	3H	135.8	L	1	1	1	1	1	1	1	1	1	1	1	1	1	1	1	1	1	1	1	3	3	3	1	1	1	1	1	1	1	1	1	1	1	1	1	1	1	1	1	1	1	1
8020-87	11_1183	8020	BOPA1	2_1294	3H	138	L	1	1	1	.	1	1	1	1	1	1	1	1	1	1	1	1	1	2	1	3	3	3	1	2	1	1	1	1	1	1	1	1	1	1	1	1	1	1	1	.	1	1
5224-1560	11_0857	5224	BOPA1	1_0747	3H	144.3	L	1	2	1	1	1	1	1	1	1	1	1	1	1	1	1	1	1	.	1	3	3	3	1	3	1	1	1	1	1	1	1	1	3	1	3	1	3	1	1	1	1	1
963-386	11_1294	963	BOPA1	1_1021	3H	144.3	L	1	2	1	1	1	1	1	1	1	1	1	1	1	1	1	1	1	2	1	3	3	3	1	2	1	1	1	1	1	1	1	1	3	1	3	1	3	1	1	1	1	1
5797-777	11_0944	5797	BOPA1	2_0999	3H	151.97	L	1	2	1	1	1	1	1	1	1	1	1	1	1	1	1	1	1	2	1	1	1	3	1	2	1	1	1	1	1	1	1	1	1	1	1	1	1	1	1	1	1	1
9683-140	11_1299	9683	BOPA1	2_1438	3H	151.97	L	1	2	1	1	1	1	1	1	1	1	1	1	1	1	1	1	1	2	1	1	1	3	1	2	1	1	1	1	1	1	1	1	1	1	1	1	1	1	1	1	1	1
1898-580	11_0229	1898	BOPA1	1_0184	3H	154.99	L	1	3	1	1	1	1	1	1	1	1	1	1	1	1	1	1	1	2	1	1	1	3	3	2	3	1	1	1	1	1	1	1	1	1	1	1	1	1	1	1	1	1
6302-250	11_1003	6302	BOPA1	2_1083	3H	156.06	L	1	1	1	1	1	1	1	1	1	1	1	1	1	1	1	1	1	2	1	1	1	3	3	2	3	1	1	1	1	1	1	1	1	1	1	1	1	1	1	1	1	1
ABC10632-1-2-132	11_1408	7988	BOPA1	2_1493	3H	161.43	L	1	1	1	1	1	1	1	1	1	1	1	1	1	1	1	1	1	1	1	1	1	3	3	2	3	1	1	1	1	1	1	1	1	1	1	1	1	1	1	1	1	1
6871-945	11_1073	6871	BOPA1	2_1161	3H	169.94	L	1	1	1	1	1	1	1	1	1	1	1	1	1	1	1	1	1	1	1	1	1	1	3	2	3	1	1	1	1	1	1	1	1	1	1	1	1	1	1	1	1	1
7241-553	11_1113	7241	BOPA1	2_1212	3H	169.94	L	1	1	1	1	1	1	1	1	1	1	1	1	1	1	1	1	1	1	1	1	1	1	3	2	3	1	1	1	1	1	1	1	1	1	1	1	1	1	1	1	1	1
1435-670	11_0142	1435	BOPA1	2_0168	3H	173.82	L	1	1	1	1	1	1	1	1	1	1	1	1	1	1	1	1	1	1	1	1	1	1	3	2	3	1	1	1	1	1	1	1	1	1	1	1	1	1	1	1	1	1
5253-1318	11_0864	5253	BOPA1	1_0753	3H	173.82	L	1	1	1	1	1	1	1	1	1	1	1	1	1	1	1	1	1	1	1	1	1	1	3	.	3	1	1	1	1	1	1	1	1	1	1	1	1	1	1	1	1	1
2500-1514	11_0347	2500	BOPA1	1_0312	3H	173.82	L	1	1	1	1	1	.	3	1	1	1	1	1	1	1	1	1	1	1	1	1	1	1	3	2	3	1	1	1	1	1	1	1	1	1	1	1	1	3	1	1	1	1
ABC13753-1-2-167	11_1440	10909	BOPA1	1_1330	3H	182.97	L	1	1	1	1	1	.	3	1	1	1	1	1	1	1	1	1	1	.	1	2	.	1	3	2	3	1	1	1	1	1	1	1	1	1	1	1	1	3	1	1	1	1
5488-1097	11_0896	5488	BOPA1	2_0944	3H	185.12	L	1	1	1	1	1	.	3	1	1	1	1	1	1	1	1	1	1	2	1	2	2	1	3	2	3	1	1	1	1	1	1	1	1	1	1	1	1	3	1	1	1	1
76-1059	11_1141	76	BOPA1	1_0918	3H	187.28	L	1	1	1	1	1	1	3	1	1	1	1	1	1	1	1	1	1	3	1	2	3	1	3	2	3	1	1	1	1	1	1	1	1	1	1	1	1	3	1	1	1	1
9282-205	11_1275	9282	BOPA1	2_1405	3H	187.28	L	1	1	1	1	1	1	3	1	1	1	1	1	1	1	1	1	1	2	1	2	.	1	3	2	3	1	1	1	1	1	1	1	1	1	1	1	1	3	1	1	1	1
5260-462	11_0866	5260	BOPA1	1_0754	3H	190.87	L	1	1	1	1	1	.	3	1	1	1	1	1	1	1	1	1	1	.	1	2	.	1	3	2	3	1	1	1	1	1	1	1	1	1	1	1	1	3	1	1	1	1
6069-304	11_0977	6069	BOPA1	1_0821	3H	190.87	L	1	1	1	1	1	.	3	1	1	1	1	1	1	1	1	1	1	.	1	2	.	1	3	2	3	1	1	1	1	1	1	1	1	1	1	1	1	3	1	1	1	1
2335-1614	11_0314	2335	BOPA1	1_0280	3H	196.31	L	1	1	1	1	.	.	.	1	1	1	1	1	1	1	1	1	1	.	1	2	.	1	1	2	.	1	1	1	1	1	1	1	1	1	1	1	1	3	1	1	1	1
6402-691	11_1018	6402	BOPA1	1_0842	3H	198.32	L	1	1	1	1	1	1	1	1	1	1	1	1	1	1	1	1	1	.	1	.	.	1	1	2	3	1	1	1	1	1	1	1	1	1	1	1	1	3	1	1	1	1
3718-1026	11_0581	3718	BOPA1	2_0612	3H	198.32	L	2	1	1	1	1	1	1	1	1	1	1	1	1	1	1	1	1	1	1	2	1	1	1	2	3	1	1	1	1	1	1	1	1	1	1	1	1	3	1	1	1	1
2754-1027	11_0393	2754	BOPA1	2_0409	3H	204.48	L	2	1	1	1	1	1	1	1	1	1	1	1	1	1	1	1	1	1	1	2	1	1	1	3	3	3	3	3	1	1	1	1	1	1	1	1	1	3	1	1	1	1
2847-485	11_0408	2847	BOPA1	1_0381	3H	204.48	L	2	1	1	1	1	1	1	1	1	1	1	1	1	1	1	1	1	.	1	2	.	1	1	3	3	3	3	3	1	1	1	1	1	1	1	1	1	3	1	1	1	1
9618-372	11_1293	9618	BOPA1	2_1428	3H	204.48	L	2	1	1	1	1	1	1	1	1	1	1	1	1	1	1	1	1	2	1	2	2	1	1	3	3	3	3	3	1	1	1	1	1	1	1	1	1	3	1	1	1	1
5334-1533	11_0876	5334	BOPA1	2_0920	3H	210.31	L	2	1	1	1	1	1	1	1	1	1	1	1	1	1	1	1	1	2	1	2	2	1	1	3	3	3	3	3	1	1	1	1	1	1	1	1	1	3	1	1	1	1
5008-2402	11_0816	5008	BOPA1	2_0851	3H	211.25	L	2	1	1	1	1	1	1	1	1	1	1	1	1	1	1	1	1	.	1	2	.	1	1	3	3	3	3	3	1	1	1	1	1	1	1	1	1	3	1	1	1	1
9610-1195	11_1292	9610	BOPA1	2_1427	3H	211.25	L	2	1	1	1	1	1	1	1	1	1	1	1	1	1	1	1	1	.	1	2	.	1	1	3	3	3	3	3	1	1	1	1	1	1	1	1	1	3	1	1	1	1
7772-223	11_1160	7772	BOPA1	2_1266	3H	221.43	L	1	1	1	1	1	1	1	1	1	1	1	1	1	1	1	1	1	1	1	1	1	1	1	3	3	3	3	3	1	1	1	1	1	1	1	1	1	1	1	1	1	1
ConsensusGBS0038-2	11_1487	9054	BOPA1	1_1436	3H	230.99	L	1	1	1	1	1	1	1	1	1	1	1	1	1	1	1	1	1	1	1	1	1	1	1	3	3	3	1	3	1	1	1	1	1	1	1	1	1	1	1	1	1	1
4403-885	11_0716	4403	BOPA1	1_0646	3H	239.73	L	1	1	1	1	1	1	1	1	1	1	1	1	1	1	1	1	1	1	1	1	1	1	1	3	3	3	1	3	3	1	1	1	1	1	1	1	1	1	1	1	1	1
5840-659	11_0949	5840	BOPA1	2_1008	3H	239.73	L	1	1	1	1	1	1	1	1	1	1	1	1	1	1	1	1	1	1	1	1	1	1	1	3	3	3	1	1	3	1	1	1	1	1	1	1	1	1	1	1	1	1
ConsensusGBS0271-2	11_1500	10646	BOPA1	2_1523	3H	242.8	L	1	1	1	1	1	1	1	1	1	1	1	1	1	1	1	1	1	1	1	1	1	1	1	3	3	3	1	1	3	1	1	1	1	1	1	1	1	1	1	1	1	1
3682-556	11_0567	3682	BOPA1	2_0605	3H	245.49	L	1	1	1	1	1	1	1	1	1	1	1	1	1	1	1	1	1	1	1	1	1	1	1	3	3	3	1	1	3	1	1	1	1	1	1	1	1	1	1	1	1	1
4643-867	11_0760	4643	BOPA1	1_0681	3H	247.64	L	1	1	1	1	1	1	1	1	1	1	1	1	1	1	1	1	1	1	1	1	1	1	1	1	3	3	1	1	3	1	1	1	1	1	1	1	1	1	1	1	1	1
7169-713	11_1103	7169	BOPA1	1_0893	3H	247.64	L	1	1	1	1	1	1	1	1	1	1	1	1	1	1	1	1	1	1	1	1	1	1	1	1	3	3	1	1	3	1	1	1	1	1	1	1	1	1	1	1	1	1
ABC36454-pHv2499-01	11_1480	31587	BOPA1	1_1410	3H	247.64	L	1	1	1	1	1	1	1	1	1	1	1	1	1	1	1	1	1	1	1	1	1	1	1	1	3	3	1	1	3	1	1	1	1	1	1	1	1	1	1	1	1	1
5399-139	11_0885	5399	BOPA1	1_0767	3H	253.73	L	1	1	1	1	1	1	1	1	1	1	1	1	1	1	1	1	1	1	1	1	1	1	1	1	3	3	1	1	3	1	1	1	1	1	1	1	1	1	1	1	1	1
265-1229	11_0380	265	BOPA1	1_0343	3H	255.13	L	1	1	1	1	1	1	1	1	1	1	1	1	1	1	1	1	1	1	1	1	1	1	1	1	1	3	1	1	1	1	1	1	1	1	1	1	1	1	1	1	1	1
3026-1011	11_0443	3026	BOPA1	1_0409	4H	5.42	S	1	1	1	1	1	1	1	1	1	1	1	1	1	1	1	1	1	1	1	1	1	1	1	1	1	1	1	1	1	3	1	1	1	1	1	1	1	1	1	1	1	1
6133-774	11_0983	6133	BOPA1	2_1056	4H	5.42	S	1	1	1	1	1	1	1	1	1	1	1	1	1	1	1	1	1	1	1	1	1	1	1	1	1	1	1	1	1	3	1	1	1	1	1	1	1	1	1	1	1	1
7385-763	11_1128	7385	BOPA1	2_1228	4H	5.42	S	1	1	1	1	1	1	1	1	1	1	1	1	1	1	1	1	1	1	1	1	1	1	1	1	1	1	1	1	1	3	1	1	1	1	1	1	1	1	1	1	1	1
ABC14522-1-8-350	11_1447	11523	BOPA1	1_1345	4H	7.91	S	1	1	1	1	1	1	1	1	1	1	1	1	1	1	1	1	1	1	1	1	1	1	1	1	1	1	1	1	1	3	1	1	1	1	1	1	1	1	1	1	1	1
2533-773	11_0355	2533	BOPA1	1_0319	4H	11.87	S	1	1	1	1	1	1	1	1	1	1	1	1	1	1	1	1	1	1	1	1	1	1	1	1	1	1	1	1	1	3	1	1	1	1	1	1	1	1	1	1	1	1
3551-2537	11_0544	3551	BOPA1	1_0490	4H	15.73	S	1	1	1	1	1	1	1	1	1	1	1	1	1	1	1	1	1	1	1	1	1	1	1	1	1	1	1	1	1	3	1	1	1	1	1	1	1	1	1	1	1	1
5149-1645	11_0840	5149	BOPA1	1_0738	4H	26.58	S	1	1	1	1	1	1	1	1	1	1	1	1	1	1	1	1	1	1	1	1	1	1	1	1	1	1	1	1	1	3	1	1	1	1	1	1	1	1	1	1	1	1
3968-342	11_0616	3968	BOPA1	1_0574	4H	27.52	S	1	1	1	1	1	1	1	1	1	1	1	1	1	1	1	1	1	1	1	1	1	1	1	1	1	1	1	1	1	3	3	1	1	1	1	1	1	1	1	1	1	1
8724-1282	11_1241	8724	BOPA1	2_1359	4H	27.52	S	1	1	1	1	1	1	1	1	1	1	1	1	1	1	1	1	1	1	1	1	1	1	1	1	1	1	1	1	1	3	3	1	1	1	1	1	1	1	1	1	1	1
ABC08396-1-4-120	11_1381	6193	BOPA1	1_1199	4H	30.74	S	1	1	1	1	1	1	1	1	1	1	1	1	1	1	1	1	1	1	1	1	1	1	1	1	1	1	1	1	1	3	3	1	1	1	1	1	1	1	1	1	1	1
9027-454	11_1260	9027	BOPA1	2_1385	4H	31.82	S	1	1	1	1	1	1	1	1	1	1	1	1	1	1	1	1	1	.	1	1	1	1	1	1	1	1	1	1	1	3	3	1	1	1	1	1	1	1	1	.	1	1
ABC06172-1-2-104	11_1362	2595	BOPA1	1_1136	4H	31.82	S	1	1	1	1	1	1	1	1	1	1	1	1	1	1	1	1	1	1	1	1	1	1	1	1	1	1	1	1	1	3	3	1	1	1	1	1	1	1	1	1	1	1
1593-1597	11_0179	1593	BOPA1	2_0210	4H	38.41	S	1	1	1	1	1	1	1	1	1	1	1	1	1	1	1	1	1	1	1	1	1	1	1	1	1	1	1	1	1	3	3	1	1	1	1	1	1	1	1	1	1	1
2129-1928	11_0269	2129	BOPA1	2_0302	4H	39.48	S	1	1	1	1	1	1	1	1	1	1	1	1	1	1	1	1	1	1	1	1	1	1	1	1	1	1	1	1	1	3	3	1	1	1	1	1	1	1	1	1	1	1
3687-271	11_0569	3687	BOPA1	2_0606	4H	39.48	S	1	1	1	1	1	1	1	1	1	1	1	1	1	1	1	1	1	1	1	1	1	1	1	1	1	1	1	1	1	3	3	1	1	1	1	1	1	1	1	1	1	1
6208-987	11_0995	6208	BOPA1	2_1070	4H	39.48	S	1	1	1	1	1	1	1	1	1	1	1	1	1	1	1	1	1	1	1	1	1	1	1	1	1	1	1	1	1	3	3	1	1	1	1	1	1	1	1	1	1	1
1094-801	11_0044	1094	BOPA1	1_0031	4H	41.13	S	1	1	1	1	1	1	1	1	1	1	1	1	1	1	1	1	1	1	1	1	1	1	1	1	1	1	1	1	1	3	3	1	1	1	1	1	1	1	1	1	1	1
8901-1446	11_1254	8901	BOPA1	2_1374	4H	41.13	S	1	1	1	1	1	1	1	1	1	1	1	1	1	1	1	1	1	1	1	1	1	1	1	1	1	1	1	1	1	3	3	1	1	1	1	1	1	1	1	1	1	1
1001-1187	11_0001	1001	BOPA1	2_0001	4H	41.26	S	1	1	1	1	1	1	1	1	1	1	1	1	1	1	1	1	1	1	1	1	1	1	1	1	1	1	1	1	1	3	3	1	1	1	1	1	1	1	1	1	1	1
917-522	11_1268	917	BOPA1	2_1397	4H	47.8	S	1	1	1	1	1	1	1	1	1	1	1	1	1	1	1	1	1	1	1	1	1	1	1	1	1	1	1	1	1	3	3	1	1	1	1	1	1	1	1	1	1	1
1180-70	11_0069	1180	BOPA1	1_0048	4H	61.15	S	1	1	1	1	1	1	1	1	1	1	1	1	1	1	1	1	1	1	1	1	1	1	1	1	1	1	1	1	1	1	3	3	3	3	3	3	3	1	1	1	3	1
4544-461	11_0741	4544	BOPA1	1_0668	4H	64.77	S	1	1	1	1	1	1	1	1	1	1	1	1	1	1	1	1	1	1	1	1	1	1	1	1	1	1	1	1	1	1	3	3	3	3	3	3	3	1	1	1	3	1
3190-644	11_0470	3190	BOPA1	1_0432	4H	71.73	S	1	1	1	1	1	1	1	1	1	1	1	1	1	1	1	1	1	1	1	1	1	1	1	1	1	1	1	1	1	1	1	1	3	3	3	3	3	1	1	3	3	1
6215-539	11_0996	6215	BOPA1	2_1071	4H	71.73	S	1	1	1	1	1	1	1	1	1	1	1	1	1	1	1	1	1	1	1	1	1	1	1	1	1	1	1	1	1	1	1	1	3	3	3	3	3	1	1	3	3	1
788-842	11_1173	788	BOPA1	1_0942	4H	71.73	S	1	1	1	1	1	1	1	1	1	1	1	1	1	1	1	1	1	1	1	1	1	1	1	1	1	1	1	1	1	1	1	1	3	3	3	3	3	1	1	3	3	1
3042-1225	11_0446	3042	BOPA1	1_0411	4H	72.7	L	1	1	1	1	1	1	1	1	1	1	1	1	1	1	1	1	1	1	1	1	1	1	1	1	1	1	1	1	1	1	1	1	3	3	3	3	3	1	1	3	3	1
3489-854	11_0536	3489	BOPA1	1_0480	4H	72.7	L	1	1	1	1	1	1	1	1	1	1	1	1	1	1	1	1	1	1	1	1	1	1	1	1	1	1	1	1	1	1	1	1	3	3	3	3	3	1	1	3	3	1
ABC01247-1-1-92	11_1316	813	BOPA1	1_1042	4H	72.7	L	1	1	1	1	1	1	1	1	1	1	1	1	1	1	1	1	1	1	1	1	1	1	1	1	1	1	1	1	1	1	1	1	3	3	3	3	3	1	1	3	3	1
ABC14026-1-2-168	11_1441	10732	BOPA1	1_1332	4H	72.7	L	1	1	1	1	1	1	1	1	1	1	1	1	1	1	1	1	1	1	1	1	1	1	1	1	1	1	1	1	1	1	1	1	3	3	3	3	3	1	1	3	3	1
ABC05369-1-3-231	11_1352	3839	BOPA1	1_1114	4H	74.11	L	1	1	1	1	1	1	1	1	1	1	1	1	1	1	1	1	1	1	1	1	1	1	1	1	1	1	1	1	1	1	1	1	3	3	3	3	3	2	1	3	3	1
2274-1226	11_0298	2274	BOPA1	1_0262	4H	76.26	L	1	1	1	1	1	1	1	1	1	1	1	1	1	1	1	1	1	1	1	1	1	1	1	1	1	1	1	1	1	1	1	1	3	2	3	3	3	2	1	1	1	1
2776-637	11_0396	2776	BOPA1	2_0412	4H	76.26	L	1	1	1	1	1	1	1	1	1	1	1	1	1	1	1	1	1	1	1	1	1	1	1	1	1	1	1	1	1	1	1	1	3	2	3	3	3	2	1	1	1	1
ABC06247-1-1-122	11_1363	4538	BOPA1	2_1481	4H	76.26	L	1	1	1	1	1	1	1	1	1	1	1	1	1	1	1	1	1	1	1	1	1	1	1	1	1	1	1	1	1	1	1	1	3	2	3	3	3	2	1	1	1	1
1169-944	11_0065	1169	BOPA1	1_0046	4H	78.18	L	1	1	1	1	1	1	1	1	1	1	1	1	1	1	1	1	1	1	1	1	1	1	1	1	1	1	1	1	1	1	1	1	3	3	3	3	3	2	1	1	1	1
3917-1365	11_0609	3917	BOPA1	1_0568	4H	78.18	L	1	1	1	1	1	1	1	1	1	1	1	1	1	1	1	1	1	1	1	1	1	1	1	1	1	1	1	1	1	1	1	1	3	3	3	3	3	2	1	1	1	1
10346-92	11_0021	10346	BOPA1	2_0020	4H	78.18	L	1	1	1	1	1	1	1	1	1	1	1	1	1	1	1	1	1	1	1	1	1	1	1	1	1	1	1	1	1	1	1	1	3	2	3	3	3	.	1	1	1	1
3716-910	11_0580	3716	BOPA1	1_0527	4H	78.18	L	1	1	1	1	1	1	1	1	1	1	1	1	1	1	1	1	1	1	1	1	1	1	1	1	1	1	1	1	1	1	1	1	3	2	3	3	3	2	1	1	1	1
587-1438	11_0954	587	BOPA1	1_0807	4H	78.18	L	1	1	1	1	1	1	1	1	1	1	1	1	1	1	1	1	1	1	1	1	1	1	1	1	1	1	1	1	1	1	1	1	3	2	3	3	3	2	1	1	1	1
5848-1413	11_0951	5848	BOPA1	2_1010	4H	83.58	L	1	1	1	1	1	1	1	1	1	1	1	1	1	1	1	1	1	1	1	1	1	1	1	1	1	1	1	1	1	1	1	1	3	2	3	3	3	2	3	1	3	1
482-1423	11_0792	482	BOPA1	2_0820	4H	89.78	L	1	1	1	1	1	1	1	1	1	1	1	1	1	1	1	1	1	1	1	1	1	1	1	1	1	1	1	1	1	1	1	1	1	1	3	3	3	2	3	1	1	1
1110-715	11_0049	1110	BOPA1	2_0062	4H	91.93	L	1	1	1	1	1	1	1	1	1	1	1	1	1	1	1	1	1	1	1	1	1	1	1	1	1	1	1	1	1	1	1	1	1	1	3	3	.	2	3	1	1	1
4336-2579	11_0705	4336	BOPA1	1_0639	4H	91.93	L	1	1	1	1	1	1	1	1	1	1	1	1	1	1	1	1	1	1	1	1	1	1	1	1	1	1	1	1	1	1	1	1	1	1	3	3	2	2	3	1	1	1
ABC09432-1-1-160	11_1394	6926	BOPA1	1_1224	4H	91.93	L	1	1	1	1	1	1	1	1	1	1	1	1	1	1	1	1	1	1	1	1	1	1	1	1	1	1	1	1	1	1	1	1	1	1	3	3	3	2	3	3	1	1
11293-490	11_0052	11293	BOPA1	2_0072	4H	95.92	L	1	1	1	1	1	1	1	1	1	1	1	1	1	1	1	1	1	1	1	1	1	1	1	1	1	1	1	1	1	1	1	1	1	1	3	3	3	2	3	3	1	1
4139-888	11_0660	4139	BOPA1	1_0606	4H	95.92	L	1	1	1	1	1	1	1	1	1	1	1	1	1	1	1	1	1	1	1	1	1	1	1	1	1	1	1	1	1	1	1	1	1	1	3	3	3	2	3	3	1	1
2955-452	11_0429	2955	BOPA1	2_0451	4H	99.74	L	1	1	1	1	1	1	1	1	1	1	1	1	1	1	1	1	1	1	1	1	1	1	1	1	1	1	1	1	1	1	1	1	1	1	3	3	3	2	3	3	1	1
3549-743	11_0543	3549	BOPA1	2_0580	4H	99.74	L	1	1	1	1	1	1	1	1	1	1	1	1	1	1	1	1	1	1	1	1	1	1	1	1	1	1	1	1	1	1	1	1	1	1	3	3	3	2	3	3	1	1
6172-773	11_0990	6172	BOPA1	1_0829	4H	107.76	L	1	1	1	1	1	1	1	1	1	1	1	1	1	1	1	1	1	1	1	1	1	1	1	1	1	1	1	1	1	1	1	1	1	1	3	3	1	.	2	3	1	1
2490-1786	11_0344	2490	BOPA1	1_0309	4H	110.93	L	1	1	1	1	1	1	1	1	1	1	1	1	1	1	1	1	1	1	1	1	1	1	1	1	1	1	1	1	1	1	1	1	1	1	3	3	1	3	2	3	1	1
8463-466	11_1216	8463	BOPA1	2_1332	4H	112.64	L	1	1	1	1	1	1	1	1	1	1	1	1	1	1	1	1	1	1	1	1	1	1	1	1	1	1	1	1	1	1	1	1	1	1	3	3	1	3	.	3	1	1
8653-475	11_1233	8653	BOPA1	2_1353	4H	112.64	L	1	1	1	1	1	1	1	1	1	1	1	1	1	1	1	1	1	1	1	1	1	1	1	1	1	1	1	1	1	1	1	1	1	1	3	3	1	3	2	3	1	1
3704-1947	11_0576	3704	BOPA1	1_0523	4H	114.77	L	1	1	1	1	1	1	1	1	1	1	1	1	1	1	1	1	1	1	1	1	1	1	1	1	1	1	1	1	1	1	1	1	1	1	3	3	1	3	.	3	1	1
1523-1136	11_0166	1523	BOPA1	2_0197	4H	119.06	L	1	1	1	1	1	1	1	1	1	1	1	1	1	1	1	1	1	1	1	1	1	1	1	1	1	1	1	1	1	1	1	1	1	1	3	3	1	3	3	3	1	1
2400-956	11_0328	2400	BOPA1	2_0358	4H	128.85	L	1	1	1	1	1	1	1	1	1	1	1	1	1	1	1	1	1	1	1	1	1	1	1	1	1	1	1	1	1	1	1	1	1	1	1	1	1	1	1	1	3	1
4039-1686	11_0635	4039	BOPA1	1_0588	4H	130.65	L	1	1	1	1	1	1	1	1	1	1	1	1	1	1	1	1	1	1	1	1	1	1	1	1	1	1	1	1	1	1	1	1	1	1	1	1	1	1	1	1	3	1
2574-410	11_0359	2574	BOPA1	2_0384	4H	133.98	L	1	1	1	1	1	1	1	1	1	1	1	1	1	1	1	1	1	.	1	.	1	1	1	1	1	1	1	1	1	1	1	1	1	1	1	.	1	1	1	.	3	1
4361-1867	11_0709	4361	BOPA1	2_0732	4H	134.84	L	1	1	1	1	1	1	1	1	1	1	1	1	1	1	1	1	1	1	1	1	1	1	1	1	1	1	1	1	1	1	1	1	1	1	1	1	1	1	1	1	3	1
5611-811	11_0915	5611	BOPA1	1_0785	4H	136.99	L	1	1	1	1	1	1	1	1	1	1	1	1	1	1	1	1	1	1	1	1	1	1	1	1	1	1	1	1	1	1	1	1	1	1	1	1	1	1	1	1	3	1
4535-1366	11_0739	4535	BOPA1	2_0762	4H	143.75	L	1	1	1	1	1	1	1	1	1	1	1	1	1	1	1	1	1	1	1	1	1	1	1	1	1	1	1	1	1	1	1	1	1	1	1	1	1	1	1	1	3	1
41-695	11_0670	41	BOPA1	1_0614	4H	146.91	L	1	1	1	1	1	1	1	1	1	1	1	1	1	1	1	1	1	1	1	1	1	1	1	1	1	1	1	1	1	1	1	1	1	1	1	1	1	1	1	1	3	1
ConsensusGBS0288-1	11_1502	6612	BOPA1	1_1470	4H	146.91	L	1	1	1	1	1	1	1	1	1	1	1	1	1	1	1	1	1	1	1	1	1	1	1	1	1	1	1	1	1	1	1	1	1	1	1	1	1	1	1	1	3	1
299-163	11_0435	299	BOPA1	2_0454	4H	148.19	L	1	1	1	1	1	1	1	1	1	1	1	1	1	1	1	1	1	1	1	1	1	1	1	1	1	1	1	1	1	1	1	1	1	1	1	1	1	1	1	1	3	1
3652-872	11_0559	3652	BOPA1	1_0510	4H	149.26	L	1	1	1	1	1	1	1	1	1	1	1	1	1	1	1	1	1	1	1	1	1	1	1	1	1	1	1	1	1	1	1	1	1	1	1	1	1	1	1	1	3	1
2614-1522	11_0372	2614	BOPA1	1_0334	4H	150.34	L	1	1	1	1	1	1	1	1	1	1	1	1	1	1	1	1	1	1	1	1	1	1	1	1	1	1	1	1	1	1	1	1	1	1	1	1	1	1	1	1	3	1
1561-1053	11_0171	1561	BOPA1	1_0123	4H	158.82	L	1	1	1	1	1	1	1	1	1	1	1	1	1	1	1	1	1	1	1	1	1	1	1	1	1	1	1	1	1	1	1	1	1	1	1	1	1	1	1	1	3	1
4861-640	11_0800	4861	BOPA1	1_0712	4H	169.09	L	1	1	1	1	1	1	1	1	1	1	1	1	1	1	1	1	1	1	1	1	1	1	1	1	1	1	1	1	1	1	1	1	1	1	1	1	1	1	1	1	3	1
6019-296	11_0969	6019	BOPA1	2_1035	4H	171.25	L	1	1	1	1	1	1	1	1	1	1	1	1	1	1	1	1	1	1	1	1	1	1	1	1	1	1	1	1	1	1	1	1	1	1	1	1	1	1	1	1	3	3
4160-1365	11_0666	4160	BOPA1	1_0611	4H	172.32	L	1	1	1	1	1	1	1	1	1	1	1	1	1	1	1	1	1	1	1	1	1	1	1	1	1	1	1	1	1	1	1	1	1	1	1	1	1	1	1	1	3	3
4773-1009	11_0783	4773	BOPA1	1_0697	4H	172.32	L	1	1	1	1	1	1	1	1	1	1	1	1	1	1	1	1	1	1	1	1	1	1	1	1	1	1	1	1	1	1	1	1	1	1	1	1	1	1	1	1	3	3
2297-1250	11_0305	2297	BOPA1	1_0269	4H	176.56	L	1	1	1	1	1	1	1	1	1	1	1	1	1	1	1	1	1	1	1	1	1	1	1	1	1	1	1	1	1	1	1	1	1	1	1	1	1	1	1	1	1	3
1010-1268	11_0007	1010	BOPA1	2_0007	4H	178.71	L	1	1	1	1	1	1	1	1	1	1	1	1	1	1	1	1	1	1	1	1	1	1	1	1	1	1	1	1	1	1	1	1	1	1	1	1	1	1	1	1	1	3
1954-1198	11_0240	1954	BOPA1	2_0272	4H	178.71	L	1	1	1	1	1	1	1	1	1	1	1	1	1	1	1	1	1	1	1	1	1	1	1	1	1	1	1	1	1	1	1	1	1	1	1	1	1	1	1	1	1	3
4152-573	11_0664	4152	BOPA1	1_0610	4H	178.71	L	1	1	1	1	1	1	1	1	1	1	1	1	1	1	1	1	1	1	1	1	1	1	1	1	1	1	1	1	1	1	1	1	1	1	1	1	1	1	1	1	1	3
2878-574	11_0414	2878	BOPA1	1_0387	4H	179.78	L	1	1	1	1	1	1	1	1	1	1	1	1	1	1	1	1	1	1	1	1	1	1	1	1	1	1	1	1	1	1	1	1	1	1	1	1	1	1	1	1	1	3
10273-543	11_0015	10273	BOPA1	2_0013	4H	183.54	L	1	1	1	1	1	1	1	1	1	1	1	1	1	1	1	1	1	1	1	1	1	1	1	1	1	1	1	1	1	1	1	1	1	1	1	1	1	1	1	1	1	3
11707-509	11_0066	11707	BOPA1	2_0089	4H	183.54	L	1	1	1	1	1	1	1	1	1	1	1	1	1	1	1	1	1	1	1	1	1	1	1	1	1	1	1	1	1	1	1	1	1	1	1	1	1	1	1	1	1	3
954-1377	11_1285	954	BOPA1	1_1019	4H	183.54	L	1	1	1	1	1	1	1	1	1	1	1	1	1	1	1	1	1	1	1	1	1	1	1	1	1	1	1	1	1	1	1	1	1	1	1	1	1	1	1	1	1	3
166-154	11_0193	166	BOPA1	2_0226	5H	3.14	S	1	1	1	1	1	1	1	1	1	1	1	1	1	1	1	1	1	1	1	1	1	1	1	1	1	1	1	1	1	1	1	1	1	1	1	1	1	1	1	1	1	1
3417-1451	11_0521	3417	BOPA1	2_0553	5H	4.21	S	1	1	1	1	1	1	1	1	3	1	1	1	1	1	1	1	1	1	1	1	1	1	1	1	1	1	1	1	1	1	1	1	1	1	1	1	1	1	1	1	1	1
1582-63	11_0174	1582	BOPA1	2_0206	5H	9.61	S	1	1	1	1	1	1	1	1	1	1	1	1	1	1	1	1	1	1	1	1	1	1	1	1	1	1	1	1	1	1	1	1	1	1	1	1	1	1	1	1	1	1
7310-996	11_1120	7310	BOPA1	2_1221	5H	14	S	1	1	1	1	1	1	1	1	1	1	1	1	1	1	1	1	1	1	1	1	1	1	1	1	1	1	1	1	1	1	1	1	1	1	1	1	1	1	1	1	1	1
4753-1091	11_0781	4753	BOPA1	1_0695	5H	39.41	S	1	1	1	1	1	1	1	1	1	1	1	1	1	1	1	1	1	1	1	1	1	1	1	1	1	1	1	1	1	1	1	1	1	1	1	1	1	1	1	1	1	1
9608-371	11_1291	9608	BOPA1	2_1426	5H	41.99	S	1	1	1	1	1	1	1	1	1	1	1	1	1	1	1	1	1	1	1	1	1	1	1	1	1	1	1	1	1	1	1	1	1	1	1	1	1	1	1	1	1	1
ABC01741-1-4-299	11_1319	1142	BOPA1	1_1048	5H	46.35	S	1	1	1	1	1	1	1	1	1	1	1	1	1	1	1	1	1	1	1	1	1	1	1	1	1	1	1	1	1	1	1	1	1	1	1	1	1	1	1	1	1	1
3997-796	11_0625	3997	BOPA1	1_0580	5H	54.27	S	1	1	1	1	1	1	1	1	1	1	1	1	1	1	1	1	1	1	1	1	1	1	1	1	1	1	1	1	1	1	1	1	1	1	1	1	1	1	1	1	1	1
421-528	11_0680	421	BOPA1	1_0621	5H	56.4	S	1	1	1	1	1	1	1	1	1	1	1	1	1	1	1	1	1	1	1	1	1	1	1	1	1	1	1	1	1	1	1	1	1	1	1	1	1	1	1	1	1	1
4977-567	11_0809	4977	BOPA1	2_0845	5H	60.46	S	1	1	1	1	1	1	1	1	1	1	1	1	1	1	1	1	1	1	1	1	1	1	1	1	1	1	1	1	1	1	1	1	1	1	1	1	1	1	1	1	1	1
5732-1104	11_0929	5732	BOPA1	2_0980	5H	60.46	S	1	1	1	1	1	1	1	1	1	1	1	1	1	1	1	1	1	1	1	1	1	1	1	1	1	1	1	1	1	1	1	1	1	1	1	1	1	1	1	1	1	1
9100-978	11_1264	9100	BOPA1	2_1391	5H	60.46	S	1	1	1	1	1	1	1	1	1	1	1	1	1	1	1	1	1	1	1	1	1	1	1	1	1	1	1	1	1	1	1	1	1	1	1	1	1	1	1	1	1	1
3498-761	11_0538	3498	BOPA1	2_0571	5H	69.76	S	1	1	1	1	1	1	1	1	1	1	1	1	1	1	1	1	1	1	1	1	1	1	1	1	1	1	1	1	1	1	1	1	1	1	1	1	1	1	1	1	1	1
ConsensusGBS0019-1	11_1485	5669	BOPA1	1_1432	5H	71.55	S	1	1	1	1	1	1	1	1	1	1	1	1	1	1	1	1	1	1	1	1	1	1	1	1	1	1	1	1	1	1	1	1	1	1	1	1	1	1	1	1	1	1
9209-298	11_1272	9209	BOPA1	2_1401	5H	73.7	S	1	1	1	1	1	1	1	1	1	1	1	1	1	1	1	1	1	1	1	1	1	1	1	1	1	1	1	1	1	1	1	1	1	1	1	1	1	1	1	1	1	1
ABC08327-1-1-353	11_1380	5859	BOPA1	1_1198	5H	73.7	S	1	1	1	1	1	1	1	1	1	1	1	1	1	1	1	1	1	1	1	1	1	1	1	1	1	1	1	1	1	1	1	1	1	1	1	1	1	1	1	1	1	1
4930-1604	11_0806	4930	BOPA1	2_0841	5H	75.85	S	1	1	1	1	1	1	1	1	1	1	1	1	1	1	1	1	1	1	1	1	1	1	1	1	1	1	1	1	1	1	1	1	1	1	1	1	1	1	1	1	1	1
9766-787	11_1306	9766	BOPA1	2_1447	5H	75.85	S	1	1	1	1	1	1	1	1	1	1	1	1	1	1	1	1	1	1	1	1	1	1	1	1	1	1	1	1	1	1	1	1	1	1	1	1	1	1	1	1	1	1
4154-364	11_0665	4154	BOPA1	2_0697	5H	76.53	S	1	1	1	1	1	1	1	1	1	1	1	1	1	1	1	1	1	1	1	1	1	1	1	1	1	1	1	1	1	1	1	1	1	1	1	1	1	1	1	1	1	1
2168-111	11_0277	2168	BOPA1	1_0240	5H	77.47	S	1	1	1	1	1	1	1	1	1	1	1	1	1	1	1	1	1	1	1	1	1	1	1	1	1	1	1	1	1	1	1	1	1	1	1	1	1	1	1	1	1	1
4166-1090	11_0669	4166	BOPA1	2_0700	5H	77.47	S	1	1	1	1	1	1	1	1	1	1	1	1	1	1	1	1	1	1	1	1	1	1	1	1	1	1	1	1	1	1	1	1	1	1	1	1	1	1	1	1	1	1
5850-2347	11_0952	5850	BOPA1	2_1011	5H	77.47	S	1	1	1	1	1	1	1	1	1	1	1	1	1	1	1	1	1	1	1	1	1	1	1	1	1	1	1	1	1	1	1	1	1	1	1	1	1	1	1	1	1	1
6035-654	11_0973	6035	BOPA1	2_1040	5H	77.47	S	1	1	1	1	1	1	1	1	1	1	1	1	1	1	1	1	1	1	1	1	1	1	1	1	1	1	1	1	1	1	1	1	1	1	1	1	1	1	1	1	1	1
8631-469	11_1230	8631	BOPA1	2_1350	5H	77.47	S	1	1	1	1	1	1	1	1	1	1	1	1	1	1	1	1	1	1	1	1	1	1	1	1	1	1	1	1	1	1	1	1	1	1	1	1	1	1	1	1	1	1
8852-318	11_1250	8852	BOPA1	1_0995	5H	77.47	S	1	1	1	1	1	1	1	1	1	1	1	1	1	1	1	1	1	1	1	1	1	1	1	1	1	1	1	1	1	1	1	1	1	1	1	1	1	1	1	1	1	1
1215-862	11_0088	1215	BOPA1	1_0058	5H	77.47	O	1	1	1	1	1	1	1	1	1	1	1	1	1	1	1	1	1	1	1	1	1	1	1	1	1	1	1	1	1	1	1	1	1	1	1	1	1	1	1	1	1	1
3012-1125	11_0441	3012	BOPA1	2_0461	5H	77.47	L	1	1	1	1	1	1	1	1	1	1	1	1	1	1	1	1	1	1	1	1	1	1	1	1	1	1	1	1	1	1	1	1	1	1	1	1	1	1	1	1	1	1
4517-217	11_0736	4517	BOPA1	1_0661	5H	77.47	L	1	1	1	1	1	1	1	1	1	1	1	1	1	1	1	1	1	1	1	1	1	1	1	1	1	1	1	1	1	1	1	1	1	1	1	1	1	1	1	1	1	1
7276-942	11_1115	7276	BOPA1	2_1215	5H	77.47	L	1	1	1	1	1	1	1	1	1	1	1	1	1	1	1	1	1	1	1	1	1	1	1	1	1	1	1	1	1	1	1	1	1	1	1	1	1	1	1	1	1	1
7741-527	11_1157	7741	BOPA1	2_1260	5H	77.47	L	1	1	1	1	1	1	1	1	1	1	1	1	1	1	1	1	1	1	1	1	1	1	1	1	1	1	1	1	1	1	1	1	1	1	1	1	1	1	1	1	1	1
ABC05926-1-1-51	11_1358	4263	BOPA1	1_1128	5H	77.47	L	1	1	1	1	1	1	1	1	1	1	1	1	1	1	1	1	1	1	1	1	1	1	1	1	1	1	1	1	1	1	1	1	1	1	1	1	1	1	1	1	1	1
ConsensusGBS0527-5	11_1522	6341	BOPA1	1_1506	5H	77.47	L	1	1	1	1	1	1	1	1	1	1	1	1	1	1	1	1	1	1	1	1	1	1	1	1	1	1	1	1	1	1	1	1	1	1	1	1	1	1	1	1	1	1
ConsensusGBS0654-4	11_1531	1823	BOPA1	2_1536	5H	85.82	L	1	1	1	1	1	1	1	1	1	1	1	1	1	1	1	1	1	1	1	1	1	1	1	1	1	1	1	1	1	1	1	1	1	1	1	1	1	1	1	1	1	1
12045-83	11_0082	12045	BOPA1	2_0105	5H	87.73	L	1	1	1	1	1	1	1	1	1	1	1	1	1	1	1	1	1	1	1	1	1	1	1	1	1	1	1	1	1	1	1	1	1	1	1	1	1	1	1	1	1	1
6820-586	11_1064	6820	BOPA1	2_1148	5H	87.73	L	1	1	1	1	1	1	1	1	1	1	1	1	1	1	1	1	1	1	1	1	1	1	1	1	1	1	1	1	1	1	1	1	1	1	1	1	1	1	1	1	1	1
2146-2256	11_0272	2146	BOPA1	2_0306	5H	88.81	L	1	1	1	1	1	1	1	1	1	1	1	1	1	1	1	1	1	1	1	1	1	1	1	1	1	1	1	1	1	1	1	1	1	1	1	1	1	1	1	1	1	1
4565-1583	11_0744	4565	BOPA1	1_0671	5H	89.86	L	1	1	1	1	1	1	1	1	1	1	1	1	1	1	1	1	1	1	1	1	1	1	1	1	1	1	1	1	1	1	1	1	1	1	1	1	1	1	1	1	1	1
ABC10045-1-1-164	11_1400	7812	BOPA1	1_1240	5H	89.86	L	1	1	1	1	1	1	1	1	1	1	1	1	1	1	1	1	1	1	1	1	1	1	1	1	1	1	1	1	1	1	1	1	1	1	1	1	1	1	1	1	1	1
7140-595	11_1098	7140	BOPA1	2_1200	5H	91.91	L	1	1	1	1	1	1	1	1	1	1	1	1	1	1	1	1	1	1	1	1	1	1	1	1	1	1	1	1	1	1	1	1	1	1	1	1	1	1	1	1	1	1
ABC09365-1-3-378	11_1391	7156	BOPA1	1_1221	5H	91.91	L	1	1	1	1	1	1	1	1	1	1	1	1	1	1	1	1	1	1	1	1	1	1	1	1	1	1	1	1	1	1	1	1	1	1	1	1	1	1	1	1	1	1
ABC07010-1-2-150	11_1368	5075	BOPA1	1_1159	5H	91.91	L	1	1	1	1	1	1	1	1	1	1	1	1	1	1	1	1	1	1	1	1	1	1	1	3	1	1	1	1	1	1	1	1	1	1	1	1	1	1	1	1	1	1
1910-1343	11_0232	1910	BOPA1	2_0265	5H	94.02	L	1	1	1	1	1	1	1	1	1	1	1	1	1	1	1	1	1	1	1	1	1	1	1	3	1	1	1	1	1	1	1	1	1	1	1	1	1	1	1	1	1	1
2906-1177	11_0419	2906	BOPA1	2_0441	5H	98.42	L	1	1	1	1	1	1	1	1	1	1	1	1	1	1	1	1	1	1	1	1	1	1	1	3	1	1	1	1	1	1	1	1	1	1	1	1	1	1	1	1	1	1
8561-968	11_1225	8561	BOPA1	2_1344	5H	98.42	L	1	1	1	1	1	1	1	1	1	1	1	1	1	1	1	1	1	1	1	1	1	1	1	3	1	1	1	1	1	1	1	1	1	1	1	1	1	1	1	1	1	1
ABC11529-1-1-295	11_1420	8836	BOPA1	1_1281	5H	98.42	L	1	1	1	1	1	1	1	1	1	1	1	1	1	1	1	1	1	1	1	1	1	1	1	3	1	1	1	1	1	1	1	1	1	1	1	1	1	1	1	1	1	1
7839-633	11_1169	7839	BOPA1	2_1275	5H	104.73	L	1	1	1	1	1	1	1	1	1	1	1	1	1	1	1	1	1	1	1	1	1	1	1	3	1	1	1	1	1	1	1	1	1	1	1	1	1	1	1	1	1	1
65-778	11_1040	65	BOPA1	2_1121	5H	105.91	L	1	1	1	1	1	1	1	1	1	1	1	1	1	1	1	1	1	1	1	1	1	1	1	1	1	1	1	1	1	1	1	1	1	1	1	1	1	1	1	1	1	1
264-571	11_0377	264	BOPA1	2_0392	5H	109.27	L	1	1	1	1	1	1	1	1	1	1	1	1	1	1	1	1	1	1	1	1	1	1	1	1	1	1	1	1	1	1	1	1	1	1	1	1	1	1	1	1	1	1
ABC10441-1-4-203	11_1406	7895	BOPA1	1_1249	5H	109.27	L	1	1	1	1	1	1	1	1	1	1	1	1	1	1	1	1	1	1	1	1	1	1	1	1	1	1	1	1	1	1	1	1	1	1	1	1	1	1	1	1	1	1
2465-793	11_0341	2465	BOPA1	2_0367	5H	116.66	L	1	1	1	1	1	1	1	1	1	1	1	1	1	1	1	1	1	1	1	1	1	1	3	1	1	1	1	1	1	1	1	1	1	1	1	1	1	1	1	1	1	1
171-1301	11_0200	171	BOPA1	2_0236	5H	124.5	L	1	1	1	1	1	1	1	1	1	1	1	1	1	1	1	1	1	1	1	1	1	1	3	1	1	1	1	1	1	1	1	1	1	1	1	1	1	1	1	1	1	1
6714-579	11_1049	6714	BOPA1	2_1133	5H	124.5	L	1	1	1	.	1	1	1	1	1	1	1	1	1	1	1	1	1	.	1	1	1	1	3	1	1	1	1	1	1	1	1	1	1	1	1	1	1	1	1	1	1	1
11931-389	11_0073	11931	BOPA1	2_0096	5H	130.55	L	1	1	1	1	1	1	1	1	1	1	1	1	1	1	1	1	1	1	1	1	1	1	3	1	1	1	1	1	1	1	1	1	1	1	1	1	1	1	1	1	1	1
1786-297	11_0211	1786	BOPA1	1_0167	5H	131.61	L	1	1	1	1	1	1	1	1	1	1	1	1	1	1	1	1	1	1	1	1	1	1	3	1	1	1	1	1	1	1	1	1	1	1	1	1	1	1	1	1	1	1
4389-551	11_0712	4389	BOPA1	2_0736	5H	132.68	L	1	1	1	1	1	1	1	1	1	1	1	1	1	1	1	1	1	1	1	1	1	1	3	1	1	1	1	1	1	1	1	1	1	1	1	1	1	1	1	1	1	1
ABC14990-1-1-126	11_1455	12090	BOPA1	1_1355	5H	133.74	L	1	1	1	1	1	1	1	1	3	1	1	1	1	1	1	1	1	1	1	1	1	1	3	1	1	1	1	1	1	1	1	1	1	1	1	1	1	1	1	1	1	1
3928-513	11_0611	3928	BOPA1	2_0645	5H	134.85	L	1	1	1	1	1	1	1	1	3	1	1	1	1	1	1	1	1	1	1	1	1	1	3	1	1	1	1	1	1	1	1	1	1	1	1	1	1	1	1	1	1	1
ABC11984-1-2-158	11_1423	9665	BOPA1	1_1290	5H	145.57	L	1	1	1	1	1	1	1	1	.	1	1	1	1	1	1	1	1	1	1	1	1	1	3	1	1	1	1	1	1	1	1	1	1	1	1	1	1	1	1	1	1	1
39-843	11_0621	39	BOPA1	1_0578	5H	146.56	L	1	1	1	1	1	1	1	1	1	1	1	1	1	1	1	1	1	1	1	1	1	1	3	1	1	1	1	1	1	1	1	1	1	1	1	1	1	1	1	1	1	1
3685-894	11_0568	3685	BOPA1	1_0518	5H	154.37	L	1	1	1	1	1	1	1	1	1	1	1	1	1	1	1	1	1	1	1	1	1	1	1	1	1	1	1	1	1	1	1	1	1	1	1	1	1	1	1	1	1	1
5440-455	11_0889	5440	BOPA1	1_0771	5H	154.37	L	1	1	1	1	1	1	1	1	1	1	1	1	1	1	1	1	1	1	1	1	1	1	1	1	1	1	1	1	1	1	1	1	1	1	1	1	1	.	1	1	1	1
ConsensusGBS0304-1	11_1503	1137	BOPA1	1_1473	5H	154.37	L	1	1	1	1	1	1	1	1	1	1	1	1	1	1	1	1	1	1	1	1	1	1	1	1	1	1	1	1	1	1	1	1	1	1	1	1	1	.	1	1	1	1
ABC14689-1-9-399	11_1451	10888	BOPA1	1_1350	5H	160.74	L	1	1	1	1	1	1	1	1	1	1	1	1	1	1	1	1	1	1	1	1	1	1	1	1	1	1	1	1	1	1	1	1	1	1	1	1	1	1	1	1	1	1
3398-163	11_0515	3398	BOPA1	2_0549	5H	165.96	L	1	1	1	1	1	1	1	1	1	1	1	1	1	1	1	1	1	1	1	1	1	1	1	1	1	1	1	1	1	1	1	1	1	1	1	1	1	1	1	1	1	1
6170-304	11_0987	6170	BOPA1	2_1061	5H	169.22	L	1	1	1	1	1	1	1	1	1	1	1	1	1	1	1	1	1	1	1	1	1	1	1	1	1	1	1	1	1	1	1	1	1	1	1	1	1	1	1	1	1	1
ABC11221-1-3-410	11_1416	7566	BOPA1	1_1273	5H	171.34	L	1	1	1	1	1	1	1	1	1	1	1	1	1	1	2	1	1	1	1	1	1	1	1	1	1	1	1	1	1	1	1	1	1	1	1	1	1	1	1	1	1	1
ABC08402-1-2-97	11_1382	6135	BOPA1	1_1200	5H	180.02	L	1	1	1	1	1	1	1	1	1	1	1	1	1	1	1	1	1	1	1	1	1	1	1	1	1	1	1	1	1	1	1	1	1	1	1	1	1	1	1	1	1	1
12756-233	11_0104	12756	BOPA1	2_0127	5H	189.08	L	1	1	1	1	1	1	1	1	1	1	1	1	1	1	1	1	1	1	1	1	1	1	1	1	1	1	1	1	1	1	1	1	1	1	1	1	1	1	1	1	1	1
272-944	11_0390	272	BOPA1	1_0360	5H	199.04	L	1	1	1	1	1	1	1	1	1	1	1	1	1	1	1	1	1	1	1	1	1	1	1	1	1	1	1	1	1	1	1	1	1	1	1	1	1	1	1	1	1	1
8388-578	11_1212	8388	BOPA1	2_1325	5H	199.04	L	1	1	1	1	1	1	1	1	1	1	1	1	1	1	1	1	1	1	1	1	1	1	1	1	1	1	1	1	1	1	1	1	1	1	1	1	1	1	1	1	1	1
971-682	11_1302	971	BOPA1	1_1024	5H	199.04	L	1	1	1	1	1	1	1	1	1	1	1	1	1	1	1	1	1	1	1	1	1	1	1	1	1	1	1	1	1	1	1	1	1	1	1	1	1	1	1	1	1	1
211-259	11_0266	211	BOPA1	2_0300	5H	200.12	L	1	1	1	1	1	1	1	1	1	1	1	1	1	1	1	1	1	1	1	1	1	1	1	1	1	1	1	1	1	1	1	1	1	1	1	1	1	1	1	1	1	1
2091-639	11_0264	2091	BOPA1	2_0298	5H	203.85	L	1	1	1	1	1	1	1	1	1	1	1	1	1	1	1	1	1	1	1	1	1	1	1	1	1	1	1	1	1	1	1	1	1	1	1	1	1	1	1	1	1	1
7639-122	11_1146	7639	BOPA1	2_1247	5H	203.85	L	1	1	1	1	1	1	1	1	1	1	1	1	1	1	1	1	1	1	1	1	1	1	1	1	1	1	1	1	1	1	1	1	1	1	1	1	1	1	1	1	1	1
314-559	11_0462	314	BOPA1	2_0487	5H	206.71	L	1	1	1	1	1	1	1	1	1	1	1	1	1	1	1	1	1	1	1	1	1	1	1	1	1	1	1	1	1	1	1	1	1	1	1	1	1	1	1	1	1	1
5571-640	11_0911	5571	BOPA1	1_0783	5H	208.43	L	1	1	1	1	1	1	1	1	1	1	1	1	1	1	1	1	1	1	1	1	1	1	1	1	1	1	1	1	1	1	1	1	1	1	1	1	1	1	1	1	1	1
1394-1222	11_0140	1394	BOPA1	1_0095	5H	210.59	L	1	1	1	1	1	1	1	1	1	1	1	1	1	1	1	1	1	1	1	1	1	1	1	1	1	1	1	1	1	1	1	1	1	1	1	1	1	1	1	1	1	1
5156-737	11_0842	5156	BOPA1	2_0884	5H	210.59	L	1	1	1	1	1	1	1	1	1	1	1	1	1	1	1	1	1	1	1	1	1	1	1	1	1	1	1	1	1	1	1	1	1	1	1	1	1	1	1	1	1	1
7523-440	11_1133	7523	BOPA1	2_1241	5H	210.59	L	1	1	1	1	1	1	1	1	1	1	1	1	1	1	1	1	1	1	1	1	1	1	1	1	1	1	1	1	1	1	1	1	1	1	1	1	1	1	1	1	1	1
5286-486	11_0870	5286	BOPA1	1_0755	5H	217.82	L	1	1	1	1	1	1	1	1	1	1	1	1	1	1	1	1	1	1	1	1	1	1	1	1	1	1	1	1	1	1	1	1	1	1	1	1	1	1	1	1	1	1
2520-718	11_0351	2520	BOPA1	2_0375	5H	220.42	L	1	1	1	1	1	1	1	1	1	1	1	1	1	1	1	1	1	1	1	1	1	1	1	1	1	1	1	1	1	1	1	1	1	1	1	1	1	1	1	1	1	1
6050-1625	11_0975	6050	BOPA1	1_0819	5H	220.42	L	1	1	1	1	1	1	1	1	1	1	1	1	1	1	1	1	1	1	1	1	1	1	1	1	1	1	1	1	1	1	1	1	1	1	1	1	1	1	1	1	1	1
3883-616	11_0602	3883	BOPA1	1_0557	5H	225.67	L	1	1	1	1	1	1	1	1	1	1	1	1	1	1	1	1	1	1	1	1	1	1	1	1	1	1	1	1	1	1	1	1	1	1	1	1	1	1	1	1	1	1
4686-1281	11_0770	4686	BOPA1	2_0791	5H	229.02	L	1	1	1	1	1	1	1	1	1	1	1	1	1	1	1	1	1	1	1	1	1	1	1	1	1	1	1	1	1	1	1	1	1	1	1	1	1	1	1	1	1	1
2611-1846	11_0371	2611	BOPA1	2_0388	5H	230.08	L	1	1	1	1	1	1	1	1	1	1	1	1	1	1	1	1	1	1	1	1	1	1	1	1	1	1	1	1	1	1	1	1	1	1	1	1	1	1	1	1	1	1
1306-408	11_0117	1306	BOPA1	1_0080	5H	231.75	L	1	1	1	1	1	1	1	1	1	1	1	1	1	1	1	1	1	1	1	1	1	1	1	1	1	1	1	1	1	1	1	1	1	1	1	1	1	1	1	1	1	1
2746-1501	11_0391	2746	BOPA1	1_0363	5H	231.75	L	1	1	1	1	1	1	1	1	1	1	1	1	1	1	1	1	1	1	1	1	1	1	1	1	1	1	1	1	1	1	1	1	1	1	1	1	1	1	1	1	1	1
203-1128	11_0253	203	BOPA1	1_0217	5H	234.98	L	1	1	1	1	1	1	1	1	1	1	1	1	1	1	1	1	1	1	1	1	1	1	1	1	1	1	1	1	1	1	1	1	1	1	1	1	1	1	1	1	1	1
4050-2006	11_0638	4050	BOPA1	1_0589	5H	234.98	L	1	1	1	1	1	1	1	1	1	1	1	1	1	1	1	1	1	1	1	1	1	1	1	1	1	1	1	1	1	1	1	1	1	1	1	1	1	1	1	1	1	1
ConsensusGBS0451-1	11_1516	9488	BOPA1	1_1497	5H	237.41	L	1	1	1	1	1	1	1	1	1	1	1	1	1	1	1	1	1	1	1	1	1	1	1	1	1	1	1	1	1	1	1	1	1	1	1	1	1	1	1	1	1	1
603-72	11_0974	603	BOPA1	2_1041	5H	243.34	L	1	1	1	1	1	1	1	1	1	1	1	1	1	1	1	1	1	1	1	1	1	1	1	1	1	1	1	1	1	1	1	1	1	1	1	1	1	1	1	1	1	1
6054-1050	11_0976	6054	BOPA1	1_0820	5H	243.34	L	1	1	1	.	1	1	1	1	1	1	1	1	1	1	1	1	1	.	1	1	1	1	1	1	1	1	1	1	1	1	1	1	1	1	1	1	1	1	1	1	1	1
3390-205	11_0513	3390	BOPA1	2_0545	5H	244.39	L	1	1	1	1	1	1	1	1	1	1	1	1	1	1	1	1	1	1	1	1	1	1	1	1	1	1	1	1	1	1	1	1	1	1	1	1	1	1	1	1	1	1
3759-1385	11_0586	3759	BOPA1	1_0536	5H	244.39	L	1	1	1	1	1	1	1	1	1	1	1	1	1	1	1	1	1	1	1	1	1	1	1	1	1	1	1	1	1	1	1	1	1	1	1	1	1	1	1	1	1	1
4015-1153	11_0627	4015	BOPA1	1_0582	5H	244.39	L	1	1	1	1	1	1	1	1	1	1	1	1	1	1	1	1	1	1	1	1	1	1	1	1	1	1	1	1	1	1	1	1	1	1	1	1	1	1	1	1	1	1
5163-896	11_0846	5163	BOPA1	1_0741	5H	244.39	L	1	1	1	1	1	1	1	1	1	1	1	1	1	1	1	1	1	1	1	1	1	1	1	1	1	1	1	1	1	1	1	1	1	1	1	1	1	1	1	1	1	1
9864-225	11_1310	9864	BOPA1	2_1452	5H	244.39	L	1	1	1	1	1	1	1	1	1	1	1	1	1	1	1	1	1	1	1	1	1	1	1	1	1	1	1	1	1	1	1	1	1	1	1	1	1	1	1	1	1	1
5893-1285	11_0959	5893	BOPA1	2_1018	5H	247.08	L	1	1	1	1	1	1	1	1	1	1	1	1	1	1	1	1	1	1	1	1	1	1	1	1	1	1	1	1	1	1	1	1	1	1	1	1	1	1	1	1	1	1
ConsensusGBS0269-1	11_1499	10260	BOPA1	1_1464	5H	247.08	L	1	1	1	1	1	1	1	1	1	1	1	1	1	1	1	1	1	1	1	1	1	1	1	1	1	1	1	1	1	1	1	1	1	1	1	1	1	1	1	1	1	1
2290-796	11_0303	2290	BOPA1	2_0334	5H	254.65	L	1	1	1	1	1	1	1	1	1	1	1	1	1	1	1	1	1	1	1	1	1	1	1	1	1	1	1	1	1	1	1	1	1	1	1	1	1	1	1	1	1	1
ABC09278-1-4-69	11_1389	6900	BOPA1	1_1216	5H	262.19	L	1	1	1	1	1	1	1	1	1	1	1	1	1	1	1	1	1	1	1	1	1	1	1	1	1	1	1	1	1	1	1	1	1	1	1	1	1	1	1	1	1	1
3391-2137	11_0514	3391	BOPA1	2_0546	5H	263.28	L	1	1	1	1	1	1	1	1	1	1	1	1	1	1	1	1	1	1	1	1	1	1	1	1	1	1	1	1	1	1	1	1	1	1	1	1	1	1	1	1	1	1
4117-472	11_0655	4117	BOPA1	2_0686	5H	263.28	L	1	1	1	1	1	1	1	1	1	1	1	1	1	1	1	1	1	1	1	1	1	1	1	1	1	1	1	1	1	1	1	1	1	1	1	1	1	1	1	1	1	1
552-188	11_0902	552	BOPA1	1_0778	5H	268.55	L	1	1	1	1	1	1	1	1	1	1	1	1	1	1	1	1	1	1	1	1	1	1	1	1	1	1	1	1	1	1	1	1	1	1	1	1	1	1	1	1	1	3
6761-490	11_1056	6761	BOPA1	2_1138	5H	274.24	L	1	1	1	1	1	1	1	1	1	1	1	1	1	1	1	1	1	1	1	1	1	1	1	1	1	1	1	1	1	1	1	1	1	1	1	1	1	1	1	1	1	3
2144-852	11_0271	2144	BOPA1	1_0236	5H	276.77	L	1	1	1	1	1	1	1	1	1	1	1	1	1	1	1	1	1	1	1	1	1	1	1	1	1	1	1	1	1	1	1	1	1	1	1	1	1	1	1	1	1	3
2493-660	11_0345	2493	BOPA1	1_0310	5H	286.68	L	1	1	1	1	1	1	1	3	1	1	1	1	1	1	1	1	1	1	1	1	1	1	1	1	1	1	1	1	1	1	1	1	1	1	1	1	1	1	1	1	1	1
2978-938	11_0434	2978	BOPA1	1_0401	5H	292.88	L	1	1	1	1	1	1	1	3	1	1	1	1	1	1	1	1	1	1	1	1	1	1	1	1	1	1	1	1	1	1	1	1	1	1	1	1	1	1	1	1	1	1
3178-1276	11_0465	3178	BOPA1	2_0493	6H	3.28	S	1	1	1	1	1	1	1	1	1	1	1	1	1	1	1	1	1	1	1	1	1	1	1	1	1	1	1	1	1	1	1	1	1	1	1	1	1	1	1	1	1	1
5146-2119	11_0838	5146	BOPA1	2_0881	6H	3.28	S	1	1	1	1	1	1	1	1	1	1	1	1	1	1	1	1	1	1	1	1	1	1	1	1	1	1	1	1	1	1	1	1	1	1	1	1	1	1	1	1	1	1
5159-579	11_0844	5159	BOPA1	2_0886	6H	3.28	S	1	1	1	1	1	1	1	1	1	1	1	1	1	1	1	1	1	1	1	1	1	1	1	1	1	1	1	1	1	1	1	1	1	1	1	1	1	1	1	1	1	1
4547-1677	11_0742	4547	BOPA1	1_0669	6H	4.75	S	1	1	1	1	1	1	1	1	1	1	1	1	1	1	1	1	1	1	1	1	1	1	1	1	1	1	1	1	1	1	1	1	1	1	1	1	1	1	1	1	1	1
1553-753	11_0169	1553	BOPA1	1_0120	6H	6.1	S	1	1	1	1	1	1	1	1	1	1	1	1	1	1	1	1	1	.	1	1	1	1	1	1	1	1	1	1	1	1	1	1	1	1	1	1	.	1	1	1	1	1
2057-412	11_0260	2057	BOPA1	2_0294	6H	9.65	S	1	1	1	1	1	1	1	1	1	1	1	1	1	1	1	1	1	1	1	1	1	1	1	1	1	1	1	1	1	1	1	1	1	1	1	1	1	2	1	1	1	1
7185-370	11_1107	7185	BOPA1	2_1204	6H	10.73	S	1	1	1	1	1	1	1	1	1	1	1	1	1	1	1	1	1	1	1	1	1	1	1	1	1	1	1	1	1	1	1	1	1	1	1	1	1	.	1	1	1	1
ConsensusGBS0346-1	11_1505	1851	BOPA1	1_1479	6H	21.31	S	1	1	1	1	1	1	1	1	1	1	1	1	1	1	1	1	1	1	1	1	1	1	1	1	1	1	1	1	1	1	1	1	1	1	1	1	1	1	1	1	1	1
2795-1707	11_0399	2795	BOPA1	2_0415	6H	22.38	S	1	1	1	1	1	1	1	1	1	1	1	1	1	1	1	1	1	1	1	1	1	1	1	1	1	1	1	1	1	1	1	1	1	1	1	1	1	1	1	1	1	1
1240-844	11_0096	1240	BOPA1	1_0064	6H	35.85	S	1	1	1	1	1	1	1	1	1	1	1	1	1	1	1	1	1	1	1	1	1	1	1	1	1	1	1	1	1	3	1	1	1	1	1	1	1	1	1	1	1	1
1066-2110	11_0032	1066	BOPA1	1_0023	6H	36.93	S	1	1	1	1	1	1	1	1	1	1	1	1	1	1	1	1	1	1	1	1	1	1	1	1	1	1	1	1	1	3	1	1	1	1	1	1	1	1	1	1	1	1
7624-359	11_1144	7624	BOPA1	2_1246	6H	36.93	S	1	1	1	1	3	1	1	1	1	1	1	1	1	1	1	1	1	1	1	1	1	1	1	1	1	1	1	1	1	3	1	1	1	1	1	1	1	1	1	1	1	1
2188-425	11_0282	2188	BOPA1	2_0315	6H	38.48	S	1	1	1	1	3	1	1	1	1	1	1	1	1	1	1	1	1	.	1	.	1	1	1	1	1	1	1	1	1	3	1	1	1	1	1	.	1	1	1	1	1	1
2176-891	11_0280	2176	BOPA1	1_0244	6H	71.39	S	1	1	1	1	1	1	1	1	1	1	1	1	1	1	1	1	1	1	1	1	1	1	1	1	1	1	1	1	1	1	1	2	1	1	1	1	1	1	1	1	1	1
5448-298	11_0890	5448	BOPA1	2_0936	6H	71.39	S	1	1	1	1	1	1	1	1	1	1	1	1	1	1	1	1	1	1	1	1	1	1	1	1	1	1	1	1	1	1	1	1	1	1	1	1	1	1	1	1	1	1
3379-1037	11_0512	3379	BOPA1	1_0462	6H	73.9	S	1	1	1	1	1	1	1	1	1	1	1	1	1	1	1	1	1	1	1	1	1	1	1	1	1	1	1	1	1	1	1	1	1	1	1	1	1	1	1	1	1	1
4445-1911	11_0721	4445	BOPA1	2_0743	6H	73.9	S	1	1	1	1	1	1	1	1	1	1	1	1	1	1	1	1	1	1	1	1	1	1	1	1	1	1	1	1	1	1	1	1	1	1	1	1	1	1	1	1	1	1
1041-1441	11_0027	1041	BOPA1	1_0013	6H	74.97	S	1	1	1	1	1	1	1	1	1	1	1	1	1	1	1	1	1	1	1	1	1	1	1	1	1	1	1	1	1	1	1	1	1	1	1	1	1	1	1	1	1	1
ABC04725-1-1-254	11_1344	3323	BOPA1	1_1097	6H	74.97	S	1	1	1	1	1	1	1	1	1	1	1	1	1	1	1	1	1	1	1	1	1	1	1	1	1	1	1	1	1	1	1	1	1	1	1	1	1	1	1	1	1	1
2041-1317	11_0255	2041	BOPA1	2_0291	6H	81.35	S	1	1	1	1	1	1	1	1	1	1	1	1	1	1	1	1	1	1	1	1	1	1	1	1	1	1	1	1	1	1	1	1	1	1	1	1	1	1	1	1	1	1
ABC08769-1-1-205	11_1383	6822	BOPA1	1_1205	6H	82.43	S	1	1	1	1	1	1	1	1	1	1	1	1	1	1	1	1	1	1	1	1	1	1	1	1	1	1	1	1	1	1	1	1	1	1	1	1	1	1	1	1	1	1
397-288	11_0617	397	BOPA1	2_0651	6H	89.78	S	1	1	1	1	1	1	1	1	1	1	1	1	1	1	1	1	1	1	1	1	1	1	1	1	1	1	1	1	1	1	1	1	1	1	1	1	1	1	1	1	1	1
5873-880	11_0955	5873	BOPA1	2_1014	6H	89.78	S	1	1	1	1	1	1	1	1	1	1	1	1	1	1	1	1	1	1	1	1	1	1	1	1	1	1	1	1	1	1	1	1	1	1	1	1	1	1	1	1	1	1
828-545	11_1204	828	BOPA1	1_0962	6H	89.78	S	1	1	1	1	1	1	1	1	1	1	1	1	1	1	1	1	1	1	1	1	1	1	1	1	1	1	1	1	1	1	1	1	1	1	1	1	1	1	1	1	1	1
3658-1310	11_0561	3658	BOPA1	2_0600	6H	90.99	S	1	1	1	1	1	1	1	1	1	1	1	1	1	1	1	1	1	1	1	1	1	1	1	1	1	1	1	1	1	1	1	1	1	1	1	1	1	1	1	1	1	1
4488-514	11_0732	4488	BOPA1	1_0659	6H	90.99	S	1	1	1	1	1	1	1	1	1	1	1	1	1	1	1	1	1	1	1	1	1	1	1	1	1	1	1	1	1	1	1	1	1	1	1	1	1	1	1	1	1	1
2259-488	11_0294	2259	BOPA1	2_0329	6H	90.99	L	1	1	1	1	1	1	1	1	1	1	1	1	1	1	1	1	1	1	1	1	1	1	1	1	1	1	1	1	1	1	1	1	1	1	1	1	1	1	1	1	1	1
2559-1796	11_0356	2559	BOPA1	1_0323	6H	90.99	L	1	1	1	1	1	1	1	1	1	1	1	1	1	1	1	1	1	1	1	1	1	1	1	1	1	1	1	1	1	1	1	1	1	1	1	1	1	1	1	1	1	1
3472-587	11_0533	3472	BOPA1	2_0567	6H	90.99	L	1	1	1	1	1	1	1	1	1	1	1	1	1	1	1	1	1	1	1	1	1	1	1	1	1	1	1	1	1	1	1	1	1	1	1	1	1	1	1	1	1	1
3506-668	11_0540	3506	BOPA1	2_0572	6H	90.99	L	1	1	1	1	1	1	1	1	1	1	1	1	1	1	1	1	1	1	1	1	1	1	1	1	1	1	1	1	1	1	1	1	1	1	1	1	1	1	1	1	1	1
4721-1335	11_0778	4721	BOPA1	2_0799	6H	90.99	L	1	1	1	1	1	1	1	1	1	1	1	1	1	1	1	1	1	1	1	1	1	1	1	1	1	1	1	1	1	1	1	1	1	1	1	1	1	1	1	1	1	1
5497-661	11_0898	5497	BOPA1	2_0946	6H	90.99	L	1	1	1	1	1	1	1	1	1	1	1	1	1	1	1	1	1	1	1	1	1	1	1	1	1	1	1	1	1	1	1	1	1	1	1	1	1	1	1	1	1	1
ABC06878-1-1-332	11_1367	5018	BOPA1	1_1153	6H	90.99	L	1	1	1	1	1	1	1	1	1	1	1	1	1	1	1	1	1	1	1	1	1	1	1	1	1	1	1	1	1	1	1	1	1	1	1	1	1	1	1	1	1	1
210-450	11_0265	210	BOPA1	1_0227	6H	91.91	L	1	1	1	1	1	1	1	1	1	1	1	1	1	1	1	1	1	1	1	1	1	1	1	1	1	1	1	1	1	1	1	1	1	1	1	1	1	1	1	1	1	1
3656-341	11_0560	3656	BOPA1	1_0513	6H	91.91	L	1	1	1	1	1	1	1	1	1	1	1	1	1	1	1	1	1	1	1	1	1	1	1	1	1	1	1	1	1	1	1	1	1	1	1	1	1	1	1	1	1	1
4895-145	11_0803	4895	BOPA1	2_0835	6H	91.91	L	1	1	1	1	1	1	1	1	1	1	1	1	1	1	1	1	1	1	1	1	1	1	1	1	1	1	1	1	1	1	1	1	1	1	1	1	1	1	1	1	1	1
ABC02895-1-4-231	11_1328	1965	BOPA1	1_1067	6H	95.18	L	1	1	1	1	1	1	1	1	1	1	1	1	1	1	1	1	1	1	1	1	1	1	1	1	1	1	1	1	1	3	1	1	1	1	1	1	1	1	1	1	1	1
2298-1526	11_0306	2298	BOPA1	1_0270	6H	98.66	L	1	1	1	1	1	1	1	1	1	1	1	1	1	1	1	1	1	1	1	1	1	1	1	1	1	1	1	1	1	3	1	1	1	1	1	1	1	1	1	1	1	1
4313-482	11_0701	4313	BOPA1	1_0635	6H	98.66	L	1	1	1	1	1	1	1	1	1	1	1	1	1	1	1	1	1	1	1	1	1	1	1	1	1	1	1	1	1	3	1	1	1	1	1	1	1	1	1	1	1	1
8048-952	11_1186	8048	BOPA1	2_1298	6H	104.44	L	1	1	1	1	1	1	1	1	1	1	1	1	1	1	1	1	1	1	1	1	1	1	1	1	1	1	1	1	1	1	1	1	1	1	1	1	1	1	1	1	1	1
5251-184	11_0863	5251	BOPA1	2_0904	6H	106.19	L	1	1	1	1	1	1	1	1	1	1	1	1	1	1	1	1	1	1	1	1	1	1	1	1	1	1	1	1	1	1	1	1	1	1	1	1	1	1	1	1	1	1
7370-818	11_1125	7370	BOPA1	2_1225	6H	106.19	L	1	1	1	1	1	1	1	1	1	1	1	1	1	1	1	1	1	1	1	1	1	1	1	1	1	1	1	1	1	1	1	1	1	1	1	1	1	1	1	1	1	1
8005-914	11_1182	8005	BOPA1	2_1293	6H	106.19	L	1	1	1	1	1	1	1	1	1	1	1	1	1	1	1	1	1	1	1	1	1	1	1	1	1	1	1	1	1	1	1	1	1	1	1	1	1	1	1	1	1	1
3348-395	11_0502	3348	BOPA1	1_0455	6H	106.19	L	1	1	1	1	1	1	1	1	1	1	1	1	1	1	1	1	1	1	1	1	1	1	1	1	1	1	1	1	1	1	1	1	1	1	1	1	1	1	1	1	1	1
2026-302	11_0249	2026	BOPA1	2_0287	6H	106.19	L	1	1	1	1	1	1	1	1	1	1	1	1	1	1	1	1	1	1	1	1	1	1	1	1	1	1	1	1	1	1	1	1	1	1	1	1	1	1	1	1	1	1
1140-1508	11_0054	1140	BOPA1	1_0040	6H	107.26	L	1	1	1	1	1	1	1	1	2	1	1	1	1	1	1	1	1	1	1	1	1	1	1	1	1	1	1	1	1	1	1	1	1	1	1	1	1	1	1	1	1	1
3048-1349	11_0448	3048	BOPA1	2_0468	6H	111.56	L	1	1	1	1	1	1	1	1	.	1	1	1	1	1	1	1	1	1	1	1	1	1	1	1	1	1	1	1	1	1	1	1	1	1	1	1	1	1	1	1	1	1
3773-756	11_0589	3773	BOPA1	2_0620	6H	115.33	L	1	1	1	1	1	1	1	1	2	1	1	1	1	1	1	1	1	1	1	1	1	1	1	1	1	1	1	1	1	1	1	1	1	1	1	1	1	1	1	1	1	1
5187-752	11_0850	5187	BOPA1	2_0892	6H	115.33	L	1	1	1	1	1	1	1	1	2	1	1	1	1	1	1	1	1	1	1	1	1	1	1	1	1	1	1	1	1	1	1	1	1	1	1	1	1	1	1	1	1	1
4642-1124	11_0759	4642	BOPA1	2_0784	6H	117.1	L	1	1	1	1	1	1	1	1	2	1	1	1	1	1	1	1	1	1	1	1	1	1	1	1	1	1	1	1	1	1	1	1	1	1	1	1	1	1	1	1	1	1
ABC14687-1-4-344	11_1450	11519	BOPA1	1_1349	6H	117.1	L	1	1	1	1	1	1	1	1	2	1	1	1	1	1	1	1	1	1	1	1	1	1	1	1	1	1	1	1	1	1	1	1	1	1	1	1	1	1	1	1	1	1
3436-354	11_0524	3436	BOPA1	1_0469	6H	119.4	L	1	1	1	1	1	1	1	1	2	1	1	1	1	1	1	1	1	1	1	1	1	1	1	1	1	1	1	1	1	1	1	1	1	1	1	1	1	1	1	1	1	1
4109-90	11_0653	4109	BOPA1	2_0682	6H	123.71	L	1	1	1	1	1	1	1	1	2	1	1	1	1	1	1	1	1	1	1	1	1	1	1	1	1	1	1	1	1	1	1	1	1	1	1	1	1	1	1	1	1	1
5172-926	11_0847	5172	BOPA1	2_0889	6H	123.71	L	1	1	1	1	1	1	1	1	2	1	1	1	1	1	1	1	1	1	1	1	1	1	1	1	1	1	1	1	1	1	1	1	1	1	1	1	1	1	1	1	1	1
4454-1080	11_0725	4454	BOPA1	2_0746	6H	125.86	L	1	1	1	1	1	1	1	1	2	1	1	1	1	1	1	1	1	1	1	1	1	1	1	1	1	1	1	1	1	1	1	1	1	1	1	1	1	1	1	1	1	1
7361-937	11_1124	7361	BOPA1	2_1224	6H	128.01	L	1	1	1	1	1	1	1	1	2	1	1	1	1	1	1	1	1	1	1	1	1	1	1	1	1	1	1	1	1	1	1	1	1	1	1	1	1	1	1	1	1	1
4146-1154	11_0661	4146	BOPA1	1_0608	6H	132.23	L	1	1	1	1	1	1	1	1	2	1	1	1	1	1	1	1	1	1	1	1	1	1	1	1	1	1	1	1	1	1	1	1	1	1	1	1	1	1	1	1	1	1
2047-850	11_0256	2047	BOPA1	1_0220	6H	133.29	L	1	1	1	.	1	1	.	1	2	1	1	1	1	1	1	1	1	.	1	1	1	1	1	1	1	1	1	1	1	1	1	1	1	1	1	1	1	1	1	1	1	1
2607-2929	11_0369	2607	BOPA1	1_0331	6H	133.47	L	1	1	1	1	1	1	1	1	2	1	1	1	1	1	1	1	1	1	1	1	1	1	1	1	1	1	1	1	1	1	1	1	1	1	1	1	1	1	1	1	1	1
ABC06682-1-1-311	11_1366	4909	BOPA1	1_1147	6H	137.78	L	1	1	1	1	1	1	1	1	1	1	1	1	1	1	1	1	1	1	1	1	1	1	1	1	1	3	3	1	1	1	1	1	1	1	1	1	1	1	1	1	1	1
5965-1387	11_0965	5965	BOPA1	1_0815	6H	140	L	1	1	1	1	1	1	1	1	1	1	1	1	1	1	1	1	1	1	1	1	1	1	1	1	1	3	3	1	1	1	1	1	1	1	1	1	1	1	1	1	1	1
2968-1066	11_0432	2968	BOPA1	1_0400	6H	146.43	L	1	1	1	1	1	1	1	1	1	1	1	1	1	1	1	1	1	1	1	1	1	1	1	1	1	3	3	1	1	1	1	1	1	1	1	1	1	1	1	1	1	1
5926-798	11_0961	5926	BOPA1	2_1025	6H	147.51	L	1	1	1	1	1	1	1	1	1	1	1	1	1	1	1	1	1	1	1	1	1	1	1	1	1	3	3	1	1	1	1	1	1	1	1	1	1	1	1	1	1	1
578-587	11_0941	578	BOPA1	2_0996	6H	153.44	L	2	1	1	1	1	1	1	1	1	1	1	1	1	1	1	1	1	1	1	1	1	1	1	1	1	1	1	1	1	1	1	1	1	1	1	1	1	1	1	1	1	1
4321-1740	11_0702	4321	BOPA1	2_0728	6H	154.38	L	2	1	1	1	1	1	1	1	1	1	1	1	1	1	1	1	1	1	1	1	1	1	1	1	1	1	1	1	1	1	1	1	1	1	1	1	1	1	1	1	1	1
ABC12239-1-1-316	11_1427	9687	BOPA1	1_1294	6H	154.38	L	2	1	1	1	1	1	1	1	1	1	1	1	1	1	1	1	1	1	1	1	1	1	1	1	1	1	1	1	1	1	1	1	1	1	1	1	1	1	1	1	1	1
5684-601	11_0922	5684	BOPA1	2_0972	6H	156.09	L	2	1	1	1	1	1	1	1	1	1	1	1	1	1	1	1	1	1	1	1	1	1	1	1	1	1	1	1	1	1	1	1	1	1	1	1	1	1	1	1	1	1
1649-441	11_0190	1649	BOPA1	1_0139	6H	160.38	L	1	1	1	1	1	1	1	1	1	1	1	1	1	1	1	1	1	1	1	1	1	1	1	1	1	1	1	1	1	1	1	1	1	1	1	1	1	1	1	1	1	1
10425-725	11_0028	10425	BOPA1	1_0015	6H	160.38	L	1	1	1	1	1	1	1	1	1	1	1	1	1	1	1	1	1	1	1	1	1	1	1	1	1	1	1	1	1	1	1	1	1	1	1	1	1	1	1	1	1	1
3349-759	11_0503	3349	BOPA1	2_0531	6H	160.38	L	1	1	1	1	1	1	1	1	1	1	1	1	1	1	1	1	1	1	1	1	1	1	1	1	1	1	1	1	1	1	1	1	1	1	1	1	1	1	1	1	1	1
2562-1191	11_0357	2562	BOPA1	2_0379	6H	163.56	L	1	1	1	1	1	1	1	1	1	1	1	1	1	1	1	1	1	1	1	1	1	1	1	1	1	1	1	1	1	1	1	1	1	1	1	1	1	1	1	1	1	1
3047-1400	11_0447	3047	BOPA1	2_0467	6H	169.88	L	1	1	1	1	1	1	1	1	1	1	1	1	1	1	1	1	1	1	1	1	1	1	1	1	1	1	1	1	1	1	1	1	1	1	1	1	1	1	1	1	1	1
428-1519	11_0700	428	BOPA1	2_0725	6H	169.88	L	1	1	1	1	1	1	1	1	1	1	1	1	1	1	1	1	1	1	1	1	1	1	1	1	1	1	1	1	1	1	1	1	1	1	1	1	1	1	1	1	1	1
3433-1087	11_0523	3433	BOPA1	2_0558	6H	180.69	L	1	1	1	1	1	1	1	1	1	1	1	1	1	1	1	1	1	1	1	1	1	1	1	1	1	1	1	1	1	1	1	1	1	1	1	1	1	1	1	1	1	1
4374-609	11_0710	4374	BOPA1	2_0733	6H	180.69	L	1	1	1	1	1	1	1	1	1	1	1	1	1	1	1	1	1	1	1	1	1	1	1	1	1	1	1	1	1	1	1	1	1	1	1	1	1	1	1	1	1	1
ConsensusGBS0708-6	11_1536	16980	BOPA1	1_1534	6H	180.69	L	1	1	1	1	1	1	1	1	1	1	1	1	1	1	1	1	1	1	1	1	1	1	1	1	1	1	1	1	1	1	1	1	1	1	1	1	1	1	1	1	1	1
1473-1115	11_0151	1473	BOPA1	1_0107	6H	191.46	L	1	1	1	1	1	1	1	1	1	1	1	1	1	1	1	1	1	1	1	1	1	1	1	1	1	1	1	1	1	1	1	1	1	1	1	1	1	1	1	1	1	1
ABC03519-1-3-132	11_1335	2411	BOPA1	2_1467	6H	192.51	L	1	1	1	1	1	1	1	1	1	1	1	1	1	1	1	1	1	1	1	1	1	1	1	1	1	1	1	1	1	1	1	1	1	1	1	1	1	1	1	1	1	1
ABC08038-1-3-160	11_1376	5903	BOPA1	1_1187	6H	195.01	L	1	1	1	1	1	1	1	1	1	1	1	1	1	1	1	1	1	1	1	1	1	1	1	1	1	1	1	1	1	1	1	1	1	1	1	1	1	1	1	1	1	1
10535-217	11_0030	10535	BOPA1	2_0029	6H	198.17	L	1	1	1	1	1	1	1	1	1	1	1	1	1	1	1	1	1	1	1	1	1	1	1	1	1	1	1	1	1	1	1	1	1	1	1	1	1	1	1	1	1	1
5225-703	11_0858	5225	BOPA1	1_0748	6H	199.22	L	1	1	1	1	1	1	1	1	1	1	1	1	1	1	1	1	1	1	1	1	1	1	1	1	1	1	1	1	1	1	1	1	1	1	1	1	1	1	1	1	1	1
4126-1180	11_0656	4126	BOPA1	2_0687	6H	200.83	L	1	1	1	1	1	1	1	1	1	1	1	1	1	1	1	1	1	1	1	1	1	1	1	1	1	1	1	1	1	1	1	1	1	1	1	1	1	1	1	1	1	1
617-167	11_0988	617	BOPA1	1_0828	6H	200.83	L	1	1	1	1	1	1	1	1	1	1	1	1	1	1	1	1	1	1	1	1	1	1	1	1	1	1	1	1	1	1	1	1	1	1	1	1	1	1	1	1	1	1
ABC05241-1-5-271	11_1351	3725	BOPA1	1_1111	6H	206.69	L	1	1	1	1	1	1	1	1	1	1	1	1	1	1	1	1	1	1	1	1	1	1	1	1	1	1	1	1	1	1	1	1	1	1	1	1	1	1	1	1	1	1
3363-1795	11_0509	3363	BOPA1	2_0537	6H	208.13	L	1	1	1	1	1	1	1	1	1	1	1	1	1	1	1	1	1	1	1	1	1	1	1	1	1	1	1	1	1	1	1	1	1	1	1	1	1	1	1	1	1	1
2132-1261	11_0270	2132	BOPA1	2_0303	7H	0	S	1	1	1	1	1	1	1	1	1	1	1	1	1	1	1	1	1	.	1	1	1	1	.	3	1	1	1	1	1	1	1	1	1	1	1	1	1	1	1	1	1	1
7970-387	11_1180	7970	BOPA1	1_0949	7H	0	S	1	1	1	1	1	1	1	1	1	1	1	1	1	1	1	1	1	1	1	1	1	1	1	3	1	1	1	1	1	1	1	1	1	1	1	1	1	1	1	1	1	1
8444-948	11_1215	8444	BOPA1	1_0971	7H	0	S	1	1	1	1	1	1	1	1	1	1	1	1	1	1	1	1	1	1	1	1	1	1	1	3	1	1	1	1	1	1	1	1	1	1	1	1	1	1	1	1	1	1
9561-168	11_1286	9561	BOPA1	2_1419	7H	0	S	1	1	1	1	1	1	1	1	1	1	1	1	1	1	1	1	1	1	1	1	1	1	1	3	1	1	1	1	1	1	1	1	1	1	1	1	1	1	1	1	1	1
4644-1363	11_0761	4644	BOPA1	1_0682	7H	0.87	S	1	1	1	1	1	1	1	1	1	1	1	1	1	1	1	1	1	1	1	1	1	1	1	3	1	1	1	1	1	1	1	1	1	1	1	1	1	1	1	1	1	1
9728-1098	11_1303	9728	BOPA1	2_1443	7H	0.87	S	1	1	1	1	1	1	1	1	1	1	1	1	1	1	1	1	1	1	1	1	1	1	1	3	1	1	1	1	1	1	1	1	1	1	1	1	1	1	1	1	1	1
6394-944	11_1017	6394	BOPA1	1_0841	7H	17.32	S	1	1	1	1	1	1	1	1	1	1	1	1	1	1	1	1	1	1	1	1	1	1	1	1	1	1	1	1	1	1	1	1	1	1	1	1	1	1	1	1	1	1
4503-246	11_0734	4503	BOPA1	2_0755	7H	18.68	S	1	1	1	1	1	1	1	1	1	1	1	1	1	1	1	1	1	1	1	1	1	1	1	1	1	1	1	1	1	1	1	1	1	1	1	1	1	1	1	1	1	1
10281-245	11_0016	10281	BOPA1	2_0014	7H	20.56	S	1	1	1	1	1	1	1	1	1	1	1	1	1	1	1	1	1	1	1	1	1	1	1	1	1	1	1	1	1	1	1	1	1	1	1	1	1	1	1	1	1	1
4275-1288	11_0696	4275	BOPA1	2_0722	7H	23.45	S	1	1	1	1	1	1	1	1	1	1	1	1	1	1	1	1	1	1	1	1	1	1	1	1	1	1	1	1	1	1	1	1	1	1	1	1	1	1	1	1	1	1
1073-916	11_0036	1073	BOPA1	1_0025	7H	26	S	1	1	1	1	1	1	1	1	1	1	1	1	1	1	1	1	1	1	1	1	1	1	1	1	1	1	1	1	1	1	1	1	1	1	1	1	1	1	1	1	1	1
3187-1073	11_0469	3187	BOPA1	2_0495	7H	32.35	S	1	1	1	1	1	1	1	1	1	1	1	1	1	1	1	1	1	1	1	1	1	1	1	1	1	1	1	1	1	1	1	1	1	1	1	1	1	1	1	1	1	1
1404-64	11_0141	1404	BOPA1	2_0162	7H	40.61	S	1	1	1	1	1	1	1	1	1	1	1	1	1	1	1	1	1	1	1	1	1	1	1	1	1	1	1	1	1	1	1	1	1	1	1	1	1	1	1	1	1	1
3233-444	11_0484	3233	BOPA1	2_0507	7H	40.61	S	1	1	1	1	1	1	1	1	1	1	1	1	1	1	1	1	1	1	1	1	1	1	1	1	1	1	1	1	1	1	1	1	1	1	1	1	1	1	1	1	1	1
7634-659	11_1145	7634	BOPA1	1_0920	7H	40.61	S	1	1	1	1	1	1	1	1	1	1	1	1	1	1	1	1	1	1	1	1	1	1	1	1	1	1	1	1	1	1	1	1	1	1	1	1	1	1	1	1	1	1
1511-545	11_0161	1511	BOPA1	2_0192	7H	44.83	S	1	1	1	1	1	1	1	1	1	1	1	1	1	1	1	1	1	1	1	1	1	1	1	1	1	1	1	1	1	1	1	1	1	1	1	1	1	1	1	1	1	1
6353-524	11_1010	6353	BOPA1	1_0838	7H	49.53	S	1	1	1	1	1	1	1	1	3	1	1	1	1	1	1	1	1	1	1	1	1	1	1	1	1	1	1	1	1	1	1	1	1	1	1	1	1	1	1	1	1	1
1213-1959	11_0086	1213	BOPA1	1_0056	7H	51.93	S	1	1	1	1	1	1	1	1	3	1	1	1	1	1	1	1	1	1	1	1	1	1	1	1	1	1	1	1	1	1	1	1	1	1	1	1	1	1	1	1	1	1
398-1244	11_0618	398	BOPA1	1_0576	7H	54.3	S	1	1	1	1	1	1	1	1	1	1	1	1	1	1	1	1	1	1	1	1	1	1	1	1	1	1	1	1	1	1	1	1	1	1	1	1	1	1	1	1	1	1
2585-2901	11_0364	2585	BOPA1	1_0327	7H	55.54	S	1	1	1	1	1	1	1	1	1	1	1	1	1	1	1	1	1	1	1	1	1	1	1	1	1	1	1	1	1	1	1	1	1	1	1	1	1	1	1	1	1	1
8390-328	11_1213	8390	BOPA1	2_1326	7H	65.26	S	1	1	1	1	1	1	1	1	1	1	1	1	1	1	1	1	1	1	1	1	1	1	1	1	1	1	1	1	1	1	1	1	1	1	1	1	1	1	1	1	1	1
1792-372	11_0213	1792	BOPA1	2_0249	7H	69.65	S	1	1	1	1	1	1	1	1	1	1	1	1	1	1	1	1	1	1	1	1	1	1	1	1	1	1	1	1	1	1	1	1	1	1	1	1	1	1	1	1	1	1
4679-1594	11_0768	4679	BOPA1	2_0790	7H	73.69	S	1	1	1	1	1	1	1	1	1	1	1	1	1	1	1	1	1	1	1	1	1	1	1	1	1	1	1	1	1	1	1	1	1	1	1	1	1	1	1	1	1	1
12239-662	11_0091	12239	BOPA1	2_0113	7H	75.21	S	1	1	1	1	1	1	1	1	1	1	1	1	1	1	1	1	1	1	1	1	1	1	1	1	1	1	1	1	1	1	1	1	1	1	1	1	1	1	1	1	1	1
2669-1012	11_0382	2669	BOPA1	1_0346	7H	82.82	S	1	1	1	1	1	1	1	1	1	1	1	1	1	1	1	1	1	1	1	1	1	1	1	1	1	1	1	1	1	1	1	1	1	1	1	1	1	1	1	1	1	3
4475-478	11_0730	4475	BOPA1	2_0750	7H	93.97	S	1	1	1	1	1	1	1	1	1	1	1	1	1	1	1	1	1	1	1	1	1	1	1	1	1	1	1	1	1	1	1	1	1	1	1	1	1	1	1	1	1	1
1107-392	11_0048	1107	BOPA1	2_0060	7H	97.66	S	1	1	1	1	1	1	1	1	1	1	1	1	1	1	1	1	1	1	1	1	1	1	1	1	1	1	1	1	1	1	1	1	1	1	1	1	1	1	1	1	1	1
1518-624	11_0165	1518	BOPA1	2_0195	7H	97.66	S	1	1	1	1	1	1	1	1	1	1	1	1	1	1	1	1	1	1	1	1	1	1	1	1	1	1	1	1	1	1	1	1	1	1	1	1	1	1	1	1	1	1
9820-455	11_1308	9820	BOPA1	1_1028	7H	97.66	S	1	1	1	1	1	1	1	1	1	1	1	1	1	1	1	1	1	1	1	1	1	1	1	1	1	1	1	1	1	1	1	1	1	1	1	1	1	1	1	1	1	1
1735-1424	11_0203	1735	BOPA1	1_0153	7H	101.23	S	1	1	1	1	1	1	1	1	1	1	1	1	1	1	1	1	1	1	1	1	1	1	1	1	1	1	1	1	1	1	1	1	1	1	1	1	1	1	1	1	1	1
2429-1929	11_0333	2429	BOPA1	1_0299	7H	101.23	S	1	1	1	1	1	1	1	2	1	1	1	1	1	1	1	1	1	1	1	1	1	1	1	1	1	1	1	1	1	1	1	1	1	1	1	1	1	1	1	1	1	1
2251-643	11_0292	2251	BOPA1	1_0256	7H	107.44	S	1	1	1	1	1	1	1	1	1	1	1	1	1	1	1	1	1	1	1	1	1	1	1	1	1	1	1	1	1	1	1	1	1	1	1	1	1	1	1	1	1	1
5202-1199	11_0852	5202	BOPA1	2_0893	7H	107.44	S	1	1	1	1	1	1	1	1	1	1	1	1	1	1	1	1	1	1	1	1	1	1	1	1	1	1	1	1	1	1	1	1	1	1	1	1	1	1	1	1	1	1
5289-1341	11_0871	5289	BOPA1	2_0911	7H	107.44	S	1	1	1	1	1	1	1	1	1	1	1	1	1	1	1	1	1	1	1	1	1	1	1	1	1	1	1	1	1	1	1	1	1	1	1	1	1	1	1	1	1	1
7712-674	11_1152	7712	BOPA1	1_0924	7H	107.44	S	1	1	1	1	1	1	1	1	1	1	1	1	1	1	1	1	1	1	1	1	1	1	1	1	1	1	1	1	1	1	1	1	1	1	1	1	1	1	1	1	1	1
1290-729	11_0108	1290	BOPA1	1_0073	7H	107.44	O	1	1	1	1	1	1	1	1	1	1	1	1	1	1	1	1	1	1	1	1	1	1	1	1	1	1	1	1	1	1	1	1	1	1	1	1	1	1	1	1	1	1
1549-1898	11_0168	1549	BOPA1	2_0200	7H	107.44	L	1	1	1	1	1	1	1	1	1	1	1	1	1	1	1	1	1	1	1	1	1	1	1	1	1	1	1	1	1	1	1	1	1	1	1	1	1	1	1	1	1	1
2792-749	11_0398	2792	BOPA1	1_0370	7H	107.44	L	1	1	1	1	1	1	1	1	1	1	1	1	1	1	1	1	1	1	1	1	1	1	1	1	1	1	1	1	1	1	1	1	1	1	1	1	1	1	1	1	1	1
5480-826	11_0894	5480	BOPA1	1_0773	7H	107.44	L	1	1	1	1	1	1	1	1	1	1	1	1	1	1	1	1	1	1	1	1	1	1	1	1	1	1	1	1	1	1	1	1	1	1	1	1	1	1	1	1	1	1
8491-1138	11_1219	8491	BOPA1	2_1335	7H	107.44	L	1	1	1	1	1	1	1	1	1	1	1	1	1	1	1	1	1	1	1	1	1	1	1	1	1	1	1	1	1	1	1	1	1	1	1	1	1	1	1	1	1	1
ABC06618-1-2-314	11_1365	4939	BOPA1	1_1145	7H	107.44	L	1	1	1	1	1	1	1	1	1	1	1	1	1	1	1	1	1	1	1	1	1	1	1	1	1	1	1	1	1	1	1	1	1	1	1	1	1	1	1	1	1	1
ABC14818-1-1-296	11_1453	12000	BOPA1	1_1352	7H	107.44	L	1	1	1	1	1	1	1	1	1	1	1	1	1	1	1	1	1	1	1	1	1	1	1	1	1	1	1	1	1	1	1	1	1	1	1	1	1	1	1	1	1	1
3743-1988	11_0584	3743	BOPA1	1_0534	7H	111.21	L	1	1	1	1	1	1	1	1	1	1	1	1	1	1	1	1	1	1	1	1	1	1	1	1	1	1	1	1	1	1	1	1	1	1	1	1	1	1	1	1	1	1
ConsensusGBS0250-2	11_1498	2736	BOPA1	1_1461	7H	113.16	L	1	1	1	1	1	1	1	1	1	1	1	1	1	1	1	1	1	1	1	1	1	1	1	1	1	1	1	1	1	1	1	1	1	1	1	1	1	1	1	1	1	1
1272-459	11_0103	1272	BOPA1	1_0069	7H	114.58	L	1	1	1	1	1	1	1	1	1	1	1	1	1	1	1	1	1	1	1	1	1	1	1	1	1	1	1	1	1	1	1	1	1	1	1	1	1	1	1	1	1	1
6290-574	11_1002	6290	BOPA1	2_1079	7H	114.58	L	1	1	1	1	1	1	1	1	1	1	1	1	1	1	1	1	1	1	1	1	1	1	1	1	1	1	1	1	1	1	1	1	1	1	1	1	1	1	1	1	1	1
3232-201	11_0483	3232	BOPA1	1_0442	7H	116.68	L	1	1	1	1	1	1	1	1	1	1	1	1	1	1	1	1	1	1	1	1	1	1	1	1	1	1	1	1	1	1	1	1	1	1	1	1	1	1	1	1	1	1
3731-103	11_0583	3731	BOPA1	1_0531	7H	116.68	L	1	1	1	1	1	1	1	1	1	1	1	1	1	1	1	1	1	1	1	1	1	1	1	1	1	1	1	1	1	1	1	1	1	1	1	1	1	1	1	1	1	1
ConsensusGBS0132-4	11_1491	2602	BOPA1	1_1445	7H	116.68	L	1	1	1	1	1	1	1	1	1	1	1	1	1	1	1	1	1	1	1	1	1	1	1	1	1	1	1	1	1	1	1	1	1	1	1	1	1	1	1	1	1	1
5141-240	11_0836	5141	BOPA1	2_0880	7H	116.68	L	1	1	1	1	1	1	1	1	1	1	1	1	1	1	1	1	1	1	1	1	1	1	1	1	1	1	1	1	1	1	1	1	1	1	1	1	1	1	1	1	1	1
8429-196	11_1214	8429	BOPA1	2_1330	7H	118.8	L	1	1	1	1	1	1	1	1	1	1	1	1	1	1	1	1	1	1	1	1	1	1	1	1	1	1	1	1	1	1	1	1	1	1	1	1	1	1	1	1	1	1
4589-131	11_0747	4589	BOPA1	2_0771	7H	119.87	L	1	1	1	1	1	1	1	1	1	1	1	1	1	1	1	1	1	1	1	1	1	1	1	1	1	1	1	1	1	1	1	1	1	1	1	1	1	1	1	1	1	1
9347-437	11_1278	9347	BOPA1	2_1409	7H	119.87	L	1	1	1	1	1	1	1	1	1	1	1	1	1	1	1	1	1	1	1	1	1	1	1	1	1	1	1	1	1	1	1	1	1	1	1	1	1	1	1	1	1	1
11619-618	11_0061	11619	BOPA1	2_0083	7H	120.92	L	1	1	1	1	1	1	1	1	1	1	1	1	1	1	1	1	1	1	1	1	1	1	1	1	1	1	1	1	1	1	1	1	1	1	1	1	1	1	1	1	1	1
7149-975	11_1100	7149	BOPA1	2_1201	7H	134.43	L	1	1	1	1	1	1	1	1	1	1	1	1	1	1	1	1	1	1	1	1	1	1	1	1	1	1	1	1	1	1	1	1	1	1	1	1	1	1	1	1	1	1
977-1377	11_1307	977	BOPA1	2_1448	7H	134.43	L	1	1	1	1	1	1	1	1	1	1	1	1	1	1	1	1	1	1	1	1	1	1	1	1	1	1	1	1	1	1	1	1	1	1	1	1	1	1	1	1	1	1
4791-1541	11_0787	4791	BOPA1	2_0808	7H	137.84	L	1	1	1	1	1	1	1	1	1	1	1	1	1	1	1	1	1	1	1	1	1	1	1	1	1	1	1	1	1	1	1	1	1	1	1	1	1	1	1	1	1	1
1800-1101	11_0214	1800	BOPA1	1_0169	7H	142.65	L	1	1	1	1	1	1	1	1	1	1	1	1	1	1	1	1	1	1	1	1	1	1	1	1	1	1	1	1	1	1	1	1	1	1	1	1	1	1	1	1	1	1
1178-279	11_0068	1178	BOPA1	2_0092	7H	152.29	L	1	1	1	1	1	1	1	1	1	1	1	1	1	1	1	1	1	1	1	1	1	1	1	1	1	1	1	1	1	1	1	1	1	1	1	1	1	1	1	1	1	1
2575-692	11_0360	2575	BOPA1	2_0385	7H	152.29	L	1	1	1	1	1	1	1	1	1	1	1	1	1	1	1	1	1	1	1	1	1	1	1	1	1	1	1	1	1	1	1	1	1	1	1	1	1	1	1	1	1	1
6541-1329	11_1034	6541	BOPA1	1_0853	7H	152.29	L	1	1	1	1	1	1	1	1	1	1	1	1	1	1	1	1	1	1	1	1	1	1	1	1	1	1	1	1	1	1	1	1	1	1	1	1	1	1	1	1	1	1
7397-854	11_1129	7397	BOPA1	2_1229	7H	176.37	L	1	1	1	1	1	1	1	1	1	1	1	1	1	1	1	1	1	1	1	1	1	1	1	1	1	1	1	1	1	1	1	1	1	1	1	1	1	1	1	1	1	1
7216-297	11_1110	7216	BOPA1	2_1209	7H	178.52	L	1	1	1	1	1	1	1	1	1	1	1	1	1	1	1	1	1	1	1	1	1	1	1	1	1	1	1	1	1	1	1	1	1	1	1	1	1	1	1	1	1	1
6628-1302	11_1043	6628	BOPA1	1_0861	7H	183.9	L	1	1	1	1	1	1	1	1	1	1	1	1	1	1	1	1	1	1	1	1	1	1	1	1	1	1	1	1	1	1	1	1	1	1	1	1	1	1	1	1	1	1
6868-595	11_1072	6868	BOPA1	2_1160	7H	187.83	L	1	1	1	1	1	1	1	1	1	1	1	1	1	1	1	1	1	1	1	1	1	1	1	1	1	1	1	1	1	1	1	1	1	1	1	1	1	1	1	1	1	1
7023-448	11_1087	7023	BOPA1	1_0885	7H	192.14	L	1	1	1	1	1	1	1	1	1	1	1	1	1	1	1	1	1	1	1	1	1	1	1	1	1	1	1	1	1	1	1	1	1	1	1	1	1	1	1	1	1	1
4671-856	11_0767	4671	BOPA1	1_0687	7H	193.89	L	1	1	1	1	1	1	1	1	1	1	1	1	1	1	3	1	1	1	1	1	1	1	1	1	1	1	1	1	1	1	1	1	1	1	1	1	1	1	1	1	1	1
13108-412	11_0120	13108	BOPA1	2_0139	7H	194.97	L	1	1	1	1	1	1	1	1	1	1	1	1	1	1	1	1	1	1	1	1	1	1	1	1	1	1	1	1	1	1	1	1	1	1	1	1	1	1	1	1	1	1
382-2624	11_0597	382	BOPA1	1_0550	7H	197.63	L	1	1	1	1	1	1	1	1	1	1	1	1	1	1	1	1	1	1	1	1	1	1	1	1	1	1	1	1	1	1	1	1	1	1	1	1	1	1	1	1	1	1
277-935	11_0397	277	BOPA1	2_0414	7H	198.7	L	1	1	1	1	1	1	1	1	1	1	1	1	1	1	1	1	1	1	1	1	1	1	1	1	1	1	1	1	1	1	1	1	1	1	1	1	1	1	1	1	1	1
1590-544	11_0178	1590	BOPA1	1_0130	7H	202.89	L	1	1	1	1	1	1	1	1	1	1	1	1	1	1	1	1	1	1	1	1	1	1	1	1	1	1	1	1	1	1	1	1	1	1	1	1	1	1	1	1	1	1
7180-778	11_1106	7180	BOPA1	1_0896	7H	203.96	L	1	1	1	1	1	1	1	1	1	1	1	1	1	1	1	1	1	1	1	1	1	1	1	1	1	1	1	1	1	1	1	1	1	1	1	1	1	1	1	1	1	1
5595-297	11_0914	5595	BOPA1	2_0962	7H	206.11	L	1	1	1	1	1	1	1	1	1	1	1	1	1	1	1	1	1	1	1	1	1	1	1	1	1	1	1	1	1	1	1	1	1	1	1	1	1	1	1	1	1	1
12368-207	11_0094	12368	BOPA1	2_0117	7H	216.35	L	1	1	1	1	1	1	1	1	1	1	1	1	1	1	1	1	1	1	1	1	1	1	1	1	1	1	1	1	1	1	1	1	1	1	1	1	1	1	1	1	1	1
1847-1745	11_0218	1847	BOPA1	1_0174	7H	229.66	L	1	1	1	1	1	1	1	1	1	1	1	1	1	1	1	1	1	1	1	1	1	1	1	1	1	1	1	1	1	1	1	1	1	1	1	1	1	1	1	1	1	1
2457-2346	11_0337	2457	BOPA1	2_0365	7H	229.66	L	1	1	1	1	1	1	1	1	1	1	1	1	1	1	1	1	1	1	1	1	1	1	1	1	1	1	1	1	1	1	1	1	1	1	1	1	1	1	1	1	1	1
Selection of 635 informative SNPs							Count(1)	804	760	783	780	808	805	795	815	797	826	831	814	768	778	799	817	812	748	779	725	767	799	789	781	798	807	803	822	809	803	815	817	805	808	788	772	778	780	814	785	796	817
							Count(2)	24	18	18	2	1	0	2	1	16	0	0	1	8	0	1	0	0	13	7	18	5	7	2	23	0	0	3	0	2	0	0	2	0	8	0	2	3	21	3	1	0	0
BOPA1 array		1536					Count(3)	5	49	30	31	20	19	14	17	18	7	2	18	50	55	32	16	21	29	45	58	33	25	25	28	34	26	13	11	9	28	16	14	26	16	43	40	34	25	13	22	37	16
No genotype		110					Count(--)	145	152	147	181	150	154	185	146	147	146	146	146	153	145	146	145	145	209	149	196	188	148	175	148	146	145	174	145	171	147	147	145	147	146	148	183	178	153	149	189	145	145
No map		86					Sum(1,2,3,--)	978	979	978	994	979	978	996	979	978	979	979	979	979	978	978	978	978	999	980	997	993	979	991	980	978	978	993	978	991	978	978	978	978	978	979	997	993	979	979	997	978	978
No genotype + no map		36					%(--)	14.8262	15.526	15.0307	18.2093	15.3218	15.7464	18.5743	14.9132	15.0307	14.9132	14.9132	14.9132	15.6282	14.8262	14.9284	14.8262	14.8262	20.9209	15.2041	19.659	18.9325	15.1175	17.6589	15.102	14.9284	14.8262	17.5227	14.8262	17.2553	15.0307	15.0307	14.8262	15.0307	14.9284	15.1175	18.3551	17.9255	15.6282	15.2196	18.9569	14.8262	14.8262
Ambiguous		156					%(1)	82.2086	77.6302	80.0613	78.4708	82.5332	82.3108	79.8193	83.2482	81.4928	84.3718	84.8825	83.1461	78.4474	79.5501	81.6973	83.5378	83.0266	74.8749	79.4898	72.7182	77.2407	81.6139	79.6165	79.6939	81.5951	82.5153	80.8661	84.0491	81.6347	82.1063	83.3333	83.5378	82.3108	82.6176	80.4903	77.4323	78.3484	79.6731	83.1461	78.7362	81.3906	83.5378
							%(2)	2.45399	1.83861	1.84049	0.201207	0.102145	0	0.200803	0.102145	1.63599	0	0	0.102145	0.81716	0	0.102249	0	0	1.3013	0.714286	1.80542	0.503525	0.715015	0.201816	2.34694	0	0	0.302115	0	0.201816	0	0	0.204499	0	0.817996	0	0.200602	0.302115	2.14505	0.306435	0.100301	0	0
Remaining SNPs		1148					%(3)	0.511247	5.00511	3.06748	3.11871	2.0429	1.94274	1.40562	1.73647	1.84049	0.715015	0.20429	1.83861	5.10725	5.62372	3.27198	1.63599	2.14724	2.9029	4.59184	5.81745	3.32326	2.55363	2.5227	2.85714	3.47648	2.65849	1.30916	1.12474	0.908174	2.86299	1.63599	1.43149	2.65849	1.63599	4.39224	4.01204	3.42397	2.55363	1.32789	2.20662	3.78323	1.63599
No polymorphism		512
Informative SNPs		636	= 55%
[truncated: 38 more columns]
