# Supplementary material for: High-Resolution Genotyping of Wild Barley Introgression Lines and Fine-Mapping of the Threshability Locus thresh-1 Using the Illumina GoldenGate Assay
Source: G3 (Bethesda). 2011 Aug 1;1(3):187–96. doi: 10.1534/g3.111.000182 (PMC3276139; doi:10.1534/g3.111.000182)
Supplement: Supporting Information [file supp_1.3.187_TableS2.xlsx]

## Sheet: Table S2, BOPA1 derived primers
Table S2: Methods and primers used to convert 32 BOPA Illumina markers into CAPS or pyrosequencing markers.
Genotyping method a)	BOPA1 name b)	Chr.	Primer name c)	Primer sequences (5’-3’)	T d)	Scarlett e)	ISR42-8 e)
CAPS (TaqI)	1_0433	1H	1_0433-F	CTCTCCCCCGTCCTCGGCAG	55	500 bp	400 + 100 bp
			1_0433-R	ACACGCGCAATCCCAACAAGA
CAPS (ApaLI)	1_0838	7H	1_0838-F	CCGGAATGTGCCGCAGGTGT	65	2400 bp	1200 + 1200 bp
			1_0838-R	TCAGCTCGATTCAGCACGGCA
CAPS(MspI)	2_0267	1H	2_0267-F	AGGCCATCAGGCAGAGGCGA	55	1300 bp	950 + 350 bp
			2_0267-R	GCTGCCACCCATTCGCTCCA
CAPS (BsiEI)	2_0553	5H	2_0553F	TGGACCTGCCTTTGTTGTTTCGACC	60	750 + 250 bp	1000 bp
			2_0553-R	AGCCGAACCTACCAGGACCCA
CAPS (KpnI)	2_0784	6H	2_0784-F	ACGGTGAAGCGACTGGGTTGC	62	900 + 100 bp	1000 bp
			2_0784-R	CGTGCTTGTTGTATGTCTGGGTGT
Pyrosequencing	1_0056	7H	1_0056-F	biotin-ATGTAGACTGGGACTGGGGAGGT	52	GTGCTTC	GCGCTTC
			1_0056-R	CGCGGAAGGATGAGGAACA
			1_0056-AS	CAGAGCTCAAGGAGACTG
Pyrosequencing	1_0158	3H	1_0158-F	TACCATGCGCCTGAAAACACA	55	CTAGCAC	ATAGCAC
			1_0158-R	biotin-AGCTTGGTTTCTTCGGTTTTTGAT
			1_0158-AS	GAAGAACCAGCTAGCC
Pyrosequencing	1_0287	2H	1_0287-F	biotin-TGGTTCATCGTCACTAGGAAGTCT	62	CGAAAGAC	TGAAAGAC
			1_0287-R	TGTCCAGCCATTGCTTGAT
			1_0287-AS	CCCGGAAGTGGTTCT
Pyrosequencing	1_0299	7H	1_0299-F	biotin-GTCTGAGATACCGGACAACGTGA	67	TTGTTAT	GTGTTAT
			1_0299-R	GCGGTTGACAAAGGAAACCA
			1_0299-AS	CTTATTAGAGATCCTCATCG
Pyrosequencing	1_0357	1H	1_0357-F	biotin-ATGGACGAGGTGCTGTCAGG	61	ATTGTCT	ATCGTCT
			1_0357-R	TCGTACAGCTCGTACATGGTGTTG
			1_0357-AS	CACCGCAAAGTTCTTTAT
Pyrosequencing	1_0396	1H	1_0396-F	biotin-ACTCCCAGTACGCCGAGGTT	62	TCCTCGT	TCGTCGT
			1_0396-R	CAGAAGAGGCGGCTACACTCAG
			1_0396-AS	CCAATCCATAGGGCTC
Pyrosequencing	1_0401	5H	1_0401-F	ATGGGGAAAGTGACCCTAGTG	67	CAGAAGC	CAGAAGC
			1_0401-R	biotin-AGGGAGTACTGCATCAACAGAATC
			1_0401-AS	AGTGACCCTAGTGGTAAAT
Pyrosequencing	1_0624	2H	1_0624-F	GTTGCGGAGCAGAGGATAGT	55	CCCGACC	GCCGACC
			1_0624-R	biotin-TGCACGAGGGAAAACTCATC
			1_0624-AS	GAGTAGGAAGGAGGCTG
Pyrosequencing	1_0687	7H	1_0687-F	biotin-CGCTCCATCTCTCTTTCATCAT	52	TCTAACT	GCTAACT
			1_0687-R	GGTGCTGATGCAGTTCTGTTAATT
			1_0687-AS	TGTTAATTGCCGCTGT
Pyrosequencing	1_0668	4H	1_0668-F	biotin-CCAGATGATTCTCCGTCACTTT	62	TCAGGAC	CCAGGAC
			1_0668-R	ACATCAATTTGGGTAGGCCTATTA
			1_0668-AS	CAGAAGACGAAATGCC
Pyrosequencing	1_0697	4H	1_0697-F	CCTTCAGACGAGCAATTAATCA	52	TCATGTG	TCGTGTG
			1_0697-R	biotin-CCGTTCGATGTCGATTTACAA
			1_0697-AS	AGACGAGCAATTAATCAC
Pyrosequencing	1_0789	1H	1_0789-F	GGTTCACATAAGATGGCATCGT	52	ATGAAAT	GTGAAAT
			1_0789-R	biotin-TATGTTGTTTGCCCGCCCTAT
			1_0789-AS	TTGTTTGTTTACAGCAG
Pyrosequencing	1_0903	1H	1_0903-F	biotin-CGCACTCGGTGATACATAACACT	55	CGCTTGC	TGCTTGC
			1_0903-R	TTTGATGTGCCCTGCTGG
			1_0903-AS	TGTGCCCTGCTGGGT
Pyrosequencing	1_1019	4H	1_1019-F	AGGTTGGCATGCATTCTGT	52	GCATAG T	ACATAG T
			1_1019-R	biotin-GCACAAGCTGTTTGGATTCAC
			1_1019-AS	CAAAGGTCTTGAAATTG
Pyrosequencing	1_1147	6H	1_1147-F	biotin-TTAGGGCCGTTGAAAAGGTAGTA	52	GACCAAG	GTCCAAG
			1_1147-R	TTGCATTGTTGACGACATAATTG
			1_1147-AS	GTGCCCTGCATCGAG
Pyrosequencing	1_1287	1H	1_1287-F	biotin-AGCTCGTCGACCTGGATGAT	55	TCATCAT	TGATCAT
			1_1287-R	TGCAAACGATGGCTTGTGA
			1_1287-AS	TTTACTCTCTGTTTTCTGCT
Pyrosequencing	2_0303	7H	2_0303-F	biotin-GACTTGAGCCCAGCAGTACA	65	GCCAGAG	GCCTGAG
			2_0303-R	CACAGAAGCTGGAAGCTAAGGA
			2_0303-AS	GCTAAGGATTACTCAACACT
Pyrosequencing	2_0432	1H	2_0432-F	biotin-ATACTCAGGTTTTGAAGGCGCACT	62	ACATGTA	ATATGTA
			2_0432-R	CCAGCAAATGAGCCAAAAGAA
			2_0432-AS	AAATGAGCCAAAAGAAG
Pyrosequencing	2_0441	5H	2_0441-F	biotin-CTGAAGATTTTGGCGCTGT	55	GACAGCG	CACAGCG
			2_0441-R	CTCCTTTGTCAGGCATTTCC
			2_0441-AS	AGCTCCAACATTGACTC
Pyrosequencing	2_0553	5H	2_0553-F	biotin-GCTTTCTGCCGGTATAGCTCT	50	CGCTGCT	TGCTGCT
			2_0553-R	CGGAACCCAAAACGAGAA
			2_0553-AS	AGAAGCAACTGTCGGT
Pyrosequencing	2_0558	6H	2_0558-F	biotin-CCAAATTCACAAGGGAGTAATTCT	52	CGCAGCA	TGCAGCA
			2_0558-R	TTGGATTTTCATCCCACACA
			2_0558-AS	TCCCACACATGCAGG
Pyrosequencing	2_0645	5H	2_0645-F	CCACACGCTGCAAATACATCA	55	ACACACA	ACGCACA
			2_0645-R	biotin-TATTGGCTAATCTGTGCCGACGT
			2_0645-AS	TACATCATGATAGATCACAA
Pyrosequencing	2_0715	2H	2_0715-F	biotin-TGCAGCCAGTGGACTTAATGT	52	TAGCAT C	CAGCAT C
			2_0715-R	AACGGTAGTCTCCCTCTGATTTGT
			2_0715-AS	CCAATGGCCTTCAAAC
Pyrosequencing	2_0959	1H	2_0959-F	biotin-TCCATCATGTTAGGGGAAATCT	62	CACCTTC	CATCTTC
			2_0959-R	TATCGTCCACATCTTCTGAGTTCT
			2_0959-AS	ACATCAACATGCCGC
Pyrosequencing	2_0960	2H	2_0960-F	biotin-AGAGCTGTGGCAATATGTCAATAA	52	CGAGGAC	TGAGGAC
			2_0960-R	GGGTTTAACCGCTATTATGAAGAG
			2_0960-AS	GCAGGAGACACCAAGT
Pyrosequencing	2_0997	1H	2_0997-F	biotin-CAGTAGGGCTTATCGTTGGTG	65	GGATCTC	CGATCTC
			2_0997-R	TAACACAGAATGAACGGTAGAGCT
			2_0997-AS	ATCAGTAGGCGGGTG
Pyrosequencing	2_1138	5H	2_1138-F	TTCCAGCTCAGCAATGTTGTC	52	GTGTCTG	GAGTCTG
			2_1138-R	biotin-CTCGGAGTTAGTTCAATACAACCA
			2_1138-AS	TCAGCAATGTTGTCAACTT
Legend
a) The abbreviation after "CAPS" indicates the restriction enzyme used to digest the PCR product.
b) BOPA1 name follows CLOSE et al. (2009).
c) Suffixes 'F' and 'R' indicate forward and reverse primers, respectively, for PCR amplification. 'AS' indicates the allele specific primer used to start pyrosequencing.
d) Primer annealing temperature (°C) used for PCR amplification.
e) Resulting genotyping alleles for 'Scarlett' and 'ISR42-8'. The interrogated SNP is underlined for pyrosequencing markers.
