# Supplementary material for: High-Resolution Genotyping of Wild Barley Introgression Lines and Fine-Mapping of the Threshability Locus thresh-1 Using the Illumina GoldenGate Assay
Source: G3 (Bethesda). 2011 Aug 1;1(3):187–96. doi: 10.1534/g3.111.000182 (PMC3276139; doi:10.1534/g3.111.000182)
Supplement: Supporting Information [file supp_1.3.187_TableS3.xlsx]

## Sheet: Table S3, Predicted genes
Table S3: Predicted genes in the thresh-1 region between markers 1.0357 and HvABAIP based on the chromosome 1H virtual gene order (modified from Mayer et al. 2009)
Shown is an extract of the virtual gene order for the thresh 1 interval as constructed by Mayer et al. 2009 (refer to this manuscript for further details).
The SSR marker HvABAIP was placed into the virtual gene order based on synteny with the rice genome allowing the bottom of the thresh 1 interval to be anchored.
Putative gene functions were retrieved from either the MSU Rice Genome Annotation Project (http://rice.plantbiology.msu.edu), Phytozome (www.phytozome.net) or from HarvEST Barley (http://harvest.ucr.edu).
BOPA1 marker	cM	Rice hit	Sorghum hit	Corresponding HarvEST35	Putative gene function
1_0357	100.69	Os10g0486600	-	44538;41486;15711;15710	mitosis protein dim1
-	-	-	Sb01g018850.1	-	weakly similar to Expressed protein
-	-	Os10g0486100	Sb01g018855.1	-	cytochrome P450
-	-	Os10g0486000	Sb01g018860.1	4502;29131	HD domain containing protein 2
-	-	Os10g0485600	Sb01g018890.1	-	Dicer
-	-	Os10g0485500	Sb01g018900.1	24621;11388	lysM domain containing protein
-	-	Os10g0485300	Sb01g018910.1	17059	expressed protein
-	-	Os10g0485100	Sb01g018920.1	10086;49345	expressed protein
-	-	Os10g0485000	Sb01g018930.1	6741	retrotransposon protein, unclassified
-	-	Os10g0484900	Sb01g018940.1	20739	expressed protein
-	-	Os10g0484800	Sb01g018950.1	25285	stilbene synthase
-	-	Os10g0484700	Sb01g018970.1	6869	aminotransferase, classes I and II, domain containing protein
-	-	Os10g0484400	-	-	ribosomal L18p/L5e family protein
-	-	Os10g0484300	-	-	PPR repeat containing protein
-	-	Os10g0483500	Sb01g019000.1	-	cytokinin dehydrogenase precursor
-	-	Os10g0483400	Sb01g019010.1	-	TKL_IRAK_DUF26-lf.1 - DUF26 kinases have homology to DUF26 containing loci
-	-	Os10g0483000	Sb01g019040.1	1122	transcription factor BTF3
2_0909	101.45	-	-	17169	Putative uncharacterized protein
2_0187	101.45	-	-	14805;48638	Phosphoethanolamine methyltransferase
2_1020	101.45	-	-	17507	Putative uncharacterized protein
3_1152	101.45	-	Sb01g019490.1	16827	similar to Expressed protein
-	-	Os05g0509900	Sb09g025080.1	5667	transcription initiation factor IIF beta subunit
-	-	Os05g0510200	Sb09g025100.1	20459	outer membrane protein, OMP85 family
-	-	Os05g0510300	Sb09g025110.1	24775;5512;11757;6167	ubiquitin carboxyl-terminal hydrolase domain containing protein
-	-	-	Sb09g025130.1	-	weakly similar to Os08g0106900 protein
-	-	Os05g0510800	-	-	CSLC7 - cellulose synthase-like family C
-	-	-	Sb09g025235.1	-	similar to S-adenosylmethionine:2-demethylmenaquinone methyltransferase-like
-	-	Os05g0511000	Sb09g025230.1	28285	transmembrane protein 56
-	-	Os05g0511300	Sb09g025210.1	19097;48551	AGAP007115-PA
1_1173	101.45	Os05g0511400	Sb09g025200.1	49005;18934;17416	AGC_AGC_other_NDRh_TRCd.2 - ACG kinases include homologs to PKA, PKG and PKC
-	-	-	Sb09g025190.1	16151;16149	similar to Os01g0769000 protein
-	-	Os05g0511500	-	35776;28682;21366	radical SAM enzyme
-	-	Os05g0511700	Sb09g025160.1	25977	tRNA methyltran
-	-	Os05g0512000	Sb09g025150.1	-	ATBARD1/BARD1
-	-	-	Sb09g025270.1	-	weakly similar to Putative uncharacterized protein
-	-	Os05g0512200	Sb09g025290.1	8870	expressed protein
-	-	Os05g0545400	Sb09g027270.1	-	STE_MEKK_ste11_MAP3K.19 - STE kinases include homologs to sterile 7, sterile 11 and sterile 20 from yeast
2_0267	101.45	Os05g0547850	Sb09g027280.1	955	expressed protein
-	-	-	Sb09g027330.1	-	similar to MDR-like ABC transporter
-	-	Os05g0548200	Sb09g027310.1	39351	transcription initiation factor IIB
-	-	Os05g0548300	Sb09g002940.1	17184;43594	MDR-like ABC transporter
-	-	Os05g0548800	Sb09g027350.1	-	Divergent PAP2 family domain containing protein
1_0111	101.45	Os05g0548900	Sb09g027360.1	28589;48638;14803	CPuORF26 - conserved peptide uORF-containing transcript
-	-	Os05g0549100	Sb09g027380.1	33391	serine/threonine-protein kinase SNT7, chloroplast precursor
2_0613	101.45	Os05g0549000	Sb09g027370.1	22225;14294	ANTH/ENTH domain containing protein
-	-	-	Sb09g027040.1	10052	similar to Putative uncharacterized protein
-	-	Os05g0541200	Sb09g027020.1	-	possible lysine decarboxylase domain containing protein
-	-	Os05g0541400	Sb09g003090.1	19249;20118	bHelix-loop-helix transcription factor
-	-	Os05g0541900	-	47292	60S ribosomal protein L28-1
-	-	-	Sb09g027055.1	-	similar to Os01g0706800 protein
3_0509	102.96	Os05g0542200	Sb09g027080.1	16291;16289;16290	hydrolase, alpha/beta fold family domain containing protein
-	-	Os05g0545300	Sb09g027260.1	-	STE_MEKK_ste11_MAP3K.18 - STE kinases include homologs to sterile 7, sterile 11 and sterile 20 from yeast
-	-	Os05g0545200	-	-	regulator of chromosome condensation
-	-	Os05g0545000	Sb09g027220.1	2177	phosphatidylinositol transfer
-	-	Os05g0543700	Sb09g027210.1	21609;1412;1411	chaperone protein dnaJ 10
-	-	Os05g0543600	Sb09g027200.1	18213	myb-like DNA-binding domain containing protein
-	-	-	Sb09g027190.1	-	similar to Farnesyl pyrophosphate synthetase (FPP synthetase) (FPS) (Farnesyl diphosphate synthetase)
-	-	Os05g0543300	Sb09g027180.1	26344	WD domain, G-beta repeat domain containing protein
-	-	Os05g0543200	-	17203	RAN GTPase-activating protein 1
3_0191	104.35	Os05g0542900	Sb09g027160.1	9214;5393	polygalacturonase
-	-	Os05g0542800	Sb09g027150.1	5393	polygalacturonase
2_0780	105.1	Os05g0542600	Sb09g027130.1	2782	mov34 family protein
HvABAIP	-	Os05g0542500	-	-	late embryogenesis abundant protein, group 3
